# Supplementary material for: Tauroursodeoxycholic Acid Induces Liver Regeneration and Alleviates Fibrosis Through GATA3 Activation
Source: Biomedicines. 2025 Apr 9;13(4):910. doi: 10.3390/biomedicines13040910 (PMC12024728; doi:10.3390/biomedicines13040910)
Supplement: Supplementary file 1 [file biomedicines-13-00910-s001.zip]

Archive with 3 entries (3 files):
- Table S1-Primers and SIRNA sequences.pdf
- Table S2-GATA_Q6.csv
- Table S3-peak_annotations.csv
