# Supplementary material for: Tauroursodeoxycholic Acid Induces Liver Regeneration and Alleviates Fibrosis Through GATA3 Activation
Source: Biomedicines. 2025 Apr 9;13(4):910. doi: 10.3390/biomedicines13040910 (PMC12024728; doi:10.3390/biomedicines13040910)
Supplement: Supplementary file 1 [file biomedicines-13-00910-s001.zip › Table S2-GATA_Q6.csv]

ID: GATA_Q6; Name: undefined
Size=255; leadingEdgeNum=39; enrichmentScore=0.51; normalizedEnrichmentScore=1.49; PValue=1.852e-3; FDR=7.245e-1
User ID	Gene Symbol	Gene Name	Entrez Gene	Score
Abca17	Abca17	ATP-binding cassette, sub-family A member 17	381072	1.4561
Anks1b	Anks1b	ankyrin repeat and sterile alpha motif domain containing 1B	77531	3.2485
B3galt2	B3galt2	UDP-Gal:betaGlcNAc beta 1,3-galactosyltransferase, polypeptide 2	26878	6.6099
Bsn	Bsn	bassoon	12217	2.3186
Cacna2d4	Cacna2d4	calcium channel, voltage-dependent, alpha 2/delta subunit 4	319734	1.2226
Calhm5	Calhm5	calcium homeostasis modulator family member 5	103511	5.4986
Capn11	Capn11	calpain 11	268958	8.5399
Capn3	Capn3	calpain 3	12335	2.3506
Capn9	Capn9	calpain 9	73647	6.0008
Cpa1	Cpa1	carboxypeptidase A1, pancreatic	109697	2.4199
Dcx	Dcx	doublecortin	13193	1.0865
Elavl2	Elavl2	undefined	15569	6.1453
Epor	Epor	erythropoietin receptor	13857	1.9024
Epx	Epx	eosinophil peroxidase	13861	2.1222
Esrrb	Esrrb	estrogen related receptor, beta	26380	7.3248
Fmo1	Fmo1	flavin containing monooxygenase 1	14261	1.0544
Fmo6	Fmo6	flavin containing monooxygenase 6	226565	4.1544
Gfra3	Gfra3	glial cell line derived neurotrophic factor family receptor alpha 3	14587	1.1293
Gp2	Gp2	glycoprotein 2 zymogen granule membrane	67133	5.8372
Hcn4	Hcn4	hyperpolarization-activated, cyclic nucleotide-gated K+ 4	330953	4.1439
Icam4	Icam4	intercellular adhesion molecule 4, Landsteiner-Wiener blood group	78369	2.1261
Inha	Inha	inhibin alpha	16322	2.7042
Kcnh1	Kcnh1	potassium voltage-gated channel, subfamily H (eag-related), member 1	16510	2.0805
Kcnj15	Kcnj15	potassium inwardly-rectifying channel, subfamily J, member 15	16516	1.5902
Kcnk3	Kcnk3	potassium channel, subfamily K, member 3	16527	1.6761
Nrep	Nrep	neuronal regeneration related protein	27528	1.5694
Nrxn1	Nrxn1	neurexin I	18189	1.2885
Pla2g1b	Pla2g1b	phospholipase A2, group IB, pancreas	18778	6.3541
Plac1	Plac1	placental specific protein 1	56096	7.3451
Pnlip	Pnlip	pancreatic lipase	69060	14.85
Pnliprp1	Pnliprp1	pancreatic lipase related protein 1	18946	14.2551
Pnliprp2	Pnliprp2	pancreatic lipase-related protein 2	18947	12.3648
Prr18	Prr18	proline rich 18	320111	5.9307
Ptgdr2	Ptgdr2	prostaglandin D2 receptor 2	14764	2.7698
Sgip1	Sgip1	SH3-domain GRB2-like (endophilin) interacting protein 1	73094	1.0723
Slc18a1	Slc18a1	solute carrier family 18 (vesicular monoamine), member 1	110877	3.3193
Slc26a9	Slc26a9	solute carrier family 26, member 9	320718	4.7681
Slc4a3	Slc4a3	solute carrier family 4 (anion exchanger), member 3	20536	2.2395
Tnn	Tnn	tenascin N	329278	2.4376
