# Supplementary material for: Tauroursodeoxycholic Acid Induces Liver Regeneration and Alleviates Fibrosis Through GATA3 Activation
Source: Biomedicines. 2025 Apr 9;13(4):910. doi: 10.3390/biomedicines13040910 (PMC12024728; doi:10.3390/biomedicines13040910)
Supplement: Supplementary file 1 [file biomedicines-13-00910-s001.zip › Table S3-peak_annotations.csv]

seqnames	start	end	width	strand	name	score	annotation	geneChr	geneStart	geneEnd	geneLength	geneStrand	geneId	transcriptId	distanceToTSS	ENSEMBL	SYMBOL	GENENAME
chr1	629855	630064	210	*	peak1	39.64486	Promoter (1-2kb)	1	627377	631150	3774	2	101928626	ENST00000452176.2	1086	ENSG00000293331	LOC101928626	uncharacterized LOC101928626
chr1	633914	634152	239	*	peak2	96.07737	Promoter (<=1kb)	1	594191	633129	38939	2	105378947	ENST00000440196.3	-785	NA	LOC105378947	proline-rich extensin-like protein EPR1
chr1	845655	845909	255	*	peak3	68.98071	Exon (ENST00000669922.1/643837, exon 3 of 3)	1	851348	852752	1405	1	643837	ENST00000425657.1	-5439	ENSG00000228794	LINC01128	long intergenic non-protein coding RNA 1128
chr1	861896	862111	216	*	peak4	5.82056	Promoter (1-2kb)	1	860227	868202	7976	1	107984850	ENST00000661463.1	1669	ENSG00000288531	LOC107984850	uncharacterized LOC107984850
chr1	1410362	1410512	151	*	peak5	7.48381	Promoter (1-2kb)	1	1409096	1410618	1523	1	116435301	ENST00000607307.1	1266	NA	MRPL20-DT	MRPL20 divergent transcript
chr1	1422739	1423005	267	*	peak6	93.38029	Promoter (<=1kb)	1	1418420	1421769	3350	2	441869	ENST00000427211.3	-970	ENSG00000235098	ANKRD65	ankyrin repeat domain 65
chr1	1580866	1581046	181	*	peak7	13.19009	Distal Intergenic	1	1541673	1574863	33191	2	29101	ENST00000291386.4	-6003	ENSG00000160075	SSU72	SSU72 homolog, RNA polymerase II CTD phosphatase
chr1	1798476	1798690	215	*	peak8	16.43353	Intron (ENST00000615252.5/2782, intron 4 of 8)	1	1787987	1794197	6211	2	2782	ENST00000461893.5	-4279	ENSG00000078369	GNB1	G protein subunit beta 1
chr1	1847144	1847284	141	*	peak9	9.29647	Intron (ENST00000610897.4/2782, intron 1 of 10)	1	1785882	1854163	68282	2	2782	ENST00000703708.1	6879	ENSG00000078369	GNB1	G protein subunit beta 1
chr1	1859292	1859604	313	*	peak10	13.58122	Promoter (<=1kb)	1	1785434	1858772	73339	2	2782	ENST00000703703.1	-520	ENSG00000078369	GNB1	G protein subunit beta 1
chr1	1883490	1883773	284	*	peak11	10.19383	Intron (ENST00000610897.4/2782, intron 1 of 10)	1	1785312	1890091	104780	2	2782	ENST00000703692.1	6318	ENSG00000078369	GNB1	G protein subunit beta 1
chr1	2090037	2090204	168	*	peak12	12.63912	Intron (ENST00000378567.8/5590, intron 4 of 17)	1	2082248	2150936	68689	1	5590	ENST00000481140.5	7789	ENSG00000067606	PRKCZ	protein kinase C zeta
chr1	2105020	2105347	328	*	peak13	9.53107	Promoter (<=1kb)	1	2104739	2156087	51349	1	5590	ENST00000486681.5	281	ENSG00000067606	PRKCZ	protein kinase C zeta
chr1	2135418	2135720	303	*	peak14	41.57959	Promoter (<=1kb)	1	2135262	2150865	15604	1	5590	ENST00000419838.6	156	ENSG00000067606	PRKCZ	protein kinase C zeta
chr1	2166313	2166537	225	*	peak15	15.81993	Promoter (2-3kb)	1	2168848	2185393	16546	1	5590	ENST00000505322.5	-2311	ENSG00000067606	PRKCZ	protein kinase C zeta
chr1	2258796	2259023	228	*	peak16	12.63912	Intron (ENST00000704337.1/6497, intron 1 of 3)	1	2247996	2303376	55381	1	6497	ENST00000478223.2	10800	ENSG00000157933	SKI	SKI proto-oncogene
chr1	2276253	2276471	219	*	peak17	21.03343	Intron (ENST00000704337.1/6497, intron 1 of 3)	1	2303646	2304368	723	1	6497	ENST00000507179.1	-27175	ENSG00000157933	SKI	SKI proto-oncogene
chr1	2278243	2278444	202	*	peak18	13.57576	Intron (ENST00000704337.1/6497, intron 1 of 3)	1	2303646	2304368	723	1	6497	ENST00000507179.1	-25202	ENSG00000157933	SKI	SKI proto-oncogene
chr1	2284328	2284528	201	*	peak19	19.05223	Intron (ENST00000704337.1/6497, intron 1 of 3)	1	2303646	2304368	723	1	6497	ENST00000507179.1	-19118	ENSG00000157933	SKI	SKI proto-oncogene
chr1	2636076	2636288	213	*	peak20	10.59648	Intron (ENST00000427302.1/105378597, intron 1 of 1)	1	2590639	2633016	42378	2	79258	ENST00000378412.8	-3060	ENSG00000142606	MMEL1	membrane metalloendopeptidase like 1
chr1	3061151	3061317	167	*	peak21	12.63912	Promoter (<=1kb)	1	3059617	3061751	2135	2	124903827	ENST00000413472.5	434	ENSG00000177133	LOC124903827	translation initiation factor IF-2
chr1	3062309	3062457	149	*	peak22	4.32761	Promoter (<=1kb)	1	3059617	3062032	2416	2	124903827	ENST00000453118.5	-277	ENSG00000177133	LOC124903827	translation initiation factor IF-2
chr1	3132744	3132975	232	*	peak23	21.92295	Exon (ENST00000440516.1/ENST00000440516.1, exon 2 of 2)	1	3127975	3128035	61	1	100422968	ENST00000635819.1	4769	ENSG00000283572	MIR4251	microRNA 4251
chr1	3330832	3331063	232	*	peak24	8.13318	Intron (ENST00000511072.5/63976, intron 3 of 15)	1	3313052	3323149	10098	2	105378604	ENST00000669140.1	-7683	NA	LOC105378604	uncharacterized LOC105378604
chr1	3613504	3613679	176	*	peak25	10.59648	Promoter (1-2kb)	1	3487951	3611508	123558	2	1953	ENST00000356575.9	-1996	ENSG00000162591	MEGF6	multiple EGF like domains 6
chr1	3663023	3663280	258	*	peak26	7.64796	Intron (ENST00000378295.9/7161, intron 1 of 13)	1	3658938	3668772	9835	2	105378610	ENST00000443034.1	5492	NA	TP73-AS3	TP73 antisense RNA 3
chr1	3739223	3739362	140	*	peak27	7.32762	Exon (ENST00000452079.5/57212, exon 4 of 4)	1	3738075	3742858	4784	2	57212	ENST00000587071.5	3496	ENSG00000293478	GFOD3P	Gfo/Idh/MocA-like oxidoreductase domain containing 3, pseudogene
chr1	3739533	3739711	179	*	peak28	5.3391	Exon (ENST00000452079.5/57212, exon 4 of 4)	1	3738075	3742858	4784	2	57212	ENST00000587071.5	3147	ENSG00000293478	GFOD3P	Gfo/Idh/MocA-like oxidoreductase domain containing 3, pseudogene
chr1	3739977	3740151	175	*	peak29	9.40009	Promoter (2-3kb)	1	3738075	3742858	4784	2	57212	ENST00000587071.5	2707	ENSG00000293478	GFOD3P	Gfo/Idh/MocA-like oxidoreductase domain containing 3, pseudogene
chr1	3872394	3872614	221	*	peak30	19.24489	3' UTR	1	3867663	3872545	4883	1	1677	ENST00000481945.1	4731	ENSG00000169598	DFFB	DNA fragmentation factor subunit beta
chr1	3926982	3927464	483	*	peak31	6.90447	Distal Intergenic	1	3940486	3949866	9381	1	728716	ENST00000456897.6	-13022	NA	LINC01346	long intergenic non-protein coding RNA 1346
chr1	4371266	4371405	140	*	peak32	6.95548	Distal Intergenic	1	4412027	4424689	12663	1	284661	ENST00000635002.1	-40622	ENSG00000235054	LINC01777	long intergenic non-protein coding RNA 1777
chr1	4440892	4441136	245	*	peak33	26.16086	Distal Intergenic	1	4416311	4424689	8379	1	284661	ENST00000635642.1	24581	ENSG00000235054	LINC01777	long intergenic non-protein coding RNA 1777
chr1	4447762	4447928	167	*	peak34	8.29751	Distal Intergenic	1	4416311	4424689	8379	1	284661	ENST00000635642.1	31451	ENSG00000235054	LINC01777	long intergenic non-protein coding RNA 1777
chr1	4649651	4649901	251	*	peak35	63.31939	Distal Intergenic	1	4654609	4792534	137926	1	55966	ENST00000378191.5	-4708	ENSG00000196581	AJAP1	adherens junctions associated protein 1
chr1	4659401	4659669	269	*	peak36	54.02225	Intron (ENST00000378191.5/55966, intron 1 of 5)	1	4654732	4777794	123063	1	55966	ENST00000378190.7	4669	ENSG00000196581	AJAP1	adherens junctions associated protein 1
chr1	4662173	4662322	150	*	peak37	8.74837	Intron (ENST00000378191.5/55966, intron 1 of 5)	1	4654732	4777794	123063	1	55966	ENST00000378190.7	7441	ENSG00000196581	AJAP1	adherens junctions associated protein 1
chr1	4675471	4675872	402	*	peak38	98.35325	Intron (ENST00000378191.5/55966, intron 1 of 5)	1	4654732	4777794	123063	1	55966	ENST00000378190.7	20739	ENSG00000196581	AJAP1	adherens junctions associated protein 1
chr1	4710908	4711292	385	*	peak39	99.5499	Promoter (<=1kb)	1	4711155	4712165	1011	1	55966	ENST00000466761.1	0	ENSG00000196581	AJAP1	adherens junctions associated protein 1
chr1	4719216	4719435	220	*	peak40	31.19212	Intron (ENST00000378191.5/55966, intron 2 of 5)	1	4711155	4712165	1011	1	55966	ENST00000466761.1	8061	ENSG00000196581	AJAP1	adherens junctions associated protein 1
chr1	4755328	4756023	696	*	peak41	40.80864	Intron (ENST00000378191.5/55966, intron 2 of 5)	1	4711155	4712165	1011	1	55966	ENST00000466761.1	44173	ENSG00000196581	AJAP1	adherens junctions associated protein 1
chr1	4778075	4778262	188	*	peak42	7.81869	Intron (ENST00000378191.5/55966, intron 5 of 5)	1	4711155	4712165	1011	1	55966	ENST00000466761.1	66920	ENSG00000196581	AJAP1	adherens junctions associated protein 1
chr1	4806038	4806279	242	*	peak43	36.8819	Distal Intergenic	1	4711155	4712165	1011	1	55966	ENST00000466761.1	94883	ENSG00000196581	AJAP1	adherens junctions associated protein 1
chr1	4976004	4976149	146	*	peak44	9.34738	Promoter (2-3kb)	1	4973381	4981568	8188	1	105376680	ENST00000641403.1	2623	ENSG00000284674	LINC02781	long intergenic non-protein coding RNA 2781
chr1	4986413	4986578	166	*	peak45	9.67601	Distal Intergenic	1	4973381	4981568	8188	1	105376680	ENST00000641403.1	13032	ENSG00000284674	LINC02781	long intergenic non-protein coding RNA 2781
chr1	4989413	4989610	198	*	peak46	11.98121	Distal Intergenic	1	4973381	4981568	8188	1	105376680	ENST00000641403.1	16032	ENSG00000284674	LINC02781	long intergenic non-protein coding RNA 2781
chr1	5049069	5049290	222	*	peak47	17.35981	Distal Intergenic	1	5086459	5090899	4441	2	105376681	ENST00000443270.1	41609	NA	LINC02782	long intergenic non-protein coding RNA 2782
chr1	5051926	5052147	222	*	peak48	46.76215	Distal Intergenic	1	5086459	5090899	4441	2	105376681	ENST00000443270.1	38752	NA	LINC02782	long intergenic non-protein coding RNA 2782
chr1	5053933	5054131	199	*	peak49	21.98067	Distal Intergenic	1	5086459	5090899	4441	2	105376681	ENST00000443270.1	36768	NA	LINC02782	long intergenic non-protein coding RNA 2782
chr1	5061026	5061193	168	*	peak50	12.71997	Distal Intergenic	1	5086459	5090899	4441	2	105376681	ENST00000443270.1	29706	NA	LINC02782	long intergenic non-protein coding RNA 2782
chr1	5064203	5064423	221	*	peak51	7.3723	Distal Intergenic	1	5086459	5090899	4441	2	105376681	ENST00000443270.1	26476	NA	LINC02782	long intergenic non-protein coding RNA 2782
chr1	5064814	5065019	206	*	peak52	16.64935	Distal Intergenic	1	5086459	5090899	4441	2	105376681	ENST00000443270.1	25880	NA	LINC02782	long intergenic non-protein coding RNA 2782
chr1	5066553	5066791	239	*	peak53	10.08283	Distal Intergenic	1	5086459	5090899	4441	2	105376681	ENST00000443270.1	24108	NA	LINC02782	long intergenic non-protein coding RNA 2782
chr1	5099591	5099840	250	*	peak54	10.92796	Distal Intergenic	1	5086459	5090899	4441	2	105376681	ENST00000443270.1	-8692	NA	LINC02782	long intergenic non-protein coding RNA 2782
chr1	5118396	5118600	205	*	peak55	23.37797	Distal Intergenic	1	5086459	5090899	4441	2	105376681	ENST00000443270.1	-27497	NA	LINC02782	long intergenic non-protein coding RNA 2782
chr1	5119296	5119523	228	*	peak56	12.79774	Distal Intergenic	1	5086459	5090899	4441	2	105376681	ENST00000443270.1	-28397	NA	LINC02782	long intergenic non-protein coding RNA 2782
chr1	5190098	5190268	171	*	peak57	10.59648	Distal Intergenic	1	5086459	5090899	4441	2	105376681	ENST00000443270.1	-99199	NA	LINC02782	long intergenic non-protein coding RNA 2782
chr1	5226403	5226633	231	*	peak58	26.80559	Distal Intergenic	1	5086459	5090899	4441	2	105376681	ENST00000443270.1	-135504	NA	LINC02782	long intergenic non-protein coding RNA 2782
chr1	5346361	5346829	469	*	peak59	22.52775	Distal Intergenic	1	5490829	5492804	1976	2	105376686	ENST00000649109.1	145975	NA	LOC105376686	uncharacterized LOC105376686
chr1	5358058	5358226	169	*	peak60	12.75678	Distal Intergenic	1	5490829	5492804	1976	2	105376686	ENST00000649109.1	134578	NA	LOC105376686	uncharacterized LOC105376686
chr1	5360216	5360358	143	*	peak61	7.0246	Distal Intergenic	1	5490829	5492804	1976	2	105376686	ENST00000649109.1	132446	NA	LOC105376686	uncharacterized LOC105376686
chr1	5365398	5365757	360	*	peak62	91.7801	Distal Intergenic	1	5490829	5492804	1976	2	105376686	ENST00000649109.1	127047	NA	LOC105376686	uncharacterized LOC105376686
chr1	5393540	5393799	260	*	peak63	23.59082	Distal Intergenic	1	5490829	5492804	1976	2	105376686	ENST00000649109.1	99005	NA	LOC105376686	uncharacterized LOC105376686
chr1	5493930	5494069	140	*	peak64	4.32761	Promoter (<=1kb)	1	5489795	5493057	3263	2	105376686	ENST00000641860.1	-873	NA	LOC105376686	uncharacterized LOC105376686
chr1	5597417	5597705	289	*	peak65	10.37252	Intron (ENST00000637702.1/ENST00000637702.1, intron 1 of 2)	1	5489795	5493057	3263	2	105376686	ENST00000641860.1	-104360	NA	LOC105376686	uncharacterized LOC105376686
chr1	5603314	5603453	140	*	peak66	7.14777	Intron (ENST00000637702.1/ENST00000637702.1, intron 1 of 2)	1	5489795	5493057	3263	2	105376686	ENST00000641860.1	-110257	NA	LOC105376686	uncharacterized LOC105376686
chr1	5647225	5647444	220	*	peak67	13.95153	Intron (ENST00000637702.1/ENST00000637702.1, intron 1 of 2)	1	5489795	5493057	3263	2	105376686	ENST00000641860.1	-154168	NA	LOC105376686	uncharacterized LOC105376686
chr1	5648855	5649027	173	*	peak68	11.10595	Intron (ENST00000637702.1/ENST00000637702.1, intron 1 of 2)	1	5489795	5493057	3263	2	105376686	ENST00000641860.1	-155798	NA	LOC105376686	uncharacterized LOC105376686
chr1	5665553	5665834	282	*	peak69	41.27998	Intron (ENST00000637702.1/ENST00000637702.1, intron 1 of 2)	1	5489795	5493057	3263	2	105376686	ENST00000641860.1	-172496	NA	LOC105376686	uncharacterized LOC105376686
chr1	5692223	5692362	140	*	peak70	5.82056	Distal Intergenic	1	5862672	5862741	70	2	100616421	ENST00000582517.1	170379	ENSG00000264101	MIR4689	microRNA 4689
chr1	5717790	5718009	220	*	peak71	17.47909	Distal Intergenic	1	5862672	5862741	70	2	100616421	ENST00000582517.1	144732	ENSG00000264101	MIR4689	microRNA 4689
chr1	5729213	5729406	194	*	peak72	10.59648	Distal Intergenic	1	5862672	5862741	70	2	100616421	ENST00000582517.1	133335	ENSG00000264101	MIR4689	microRNA 4689
chr1	5740849	5741098	250	*	peak73	49.20731	Intron (ENST00000701409.1/ENST00000701409.1, intron 3 of 3)	1	5862672	5862741	70	2	100616421	ENST00000582517.1	121643	ENSG00000264101	MIR4689	microRNA 4689
chr1	5767164	5767400	237	*	peak74	13.34708	Intron (ENST00000701409.1/ENST00000701409.1, intron 1 of 3)	1	5862672	5862741	70	2	100616421	ENST00000582517.1	95341	ENSG00000264101	MIR4689	microRNA 4689
chr1	5789761	5789900	140	*	peak75	5.82056	Distal Intergenic	1	5862672	5862741	70	2	100616421	ENST00000582517.1	72841	ENSG00000264101	MIR4689	microRNA 4689
chr1	5818294	5818487	194	*	peak76	21.49917	Distal Intergenic	1	5862672	5862741	70	2	100616421	ENST00000582517.1	44254	ENSG00000264101	MIR4689	microRNA 4689
chr1	5888776	5889088	313	*	peak77	12.66516	Intron (ENST00000478423.6/261734, intron 13 of 25)	1	5876879	5882849	5971	2	261734	ENST00000470763.1	-5927	ENSG00000131697	NPHP4	nephrocystin 4
chr1	5959574	5960019	446	*	peak78	81.80906	Intron (ENST00000478423.6/261734, intron 4 of 25)	1	5990927	6090419	99493	1	8514	ENST00000655548.1	-30908	ENSG00000069424	KCNAB2	potassium voltage-gated channel subfamily A regulatory beta subunit 2
chr1	5961879	5962078	200	*	peak79	23.98349	Exon (ENST00000478423.6/261734, exon 4 of 26)	1	5990927	6090419	99493	1	8514	ENST00000655548.1	-28849	ENSG00000069424	KCNAB2	potassium voltage-gated channel subfamily A regulatory beta subunit 2
chr1	6359827	6360036	210	*	peak80	17.70322	Promoter (<=1kb)	1	6264273	6359344	95072	2	11332	ENST00000377842.7	-483	ENSG00000097021	ACOT7	acyl-CoA thioesterase 7
chr1	6371610	6371809	200	*	peak81	19.33016	Intron (ENST00000608083.5/11332, intron 1 of 8)	1	6264273	6360707	96435	2	11332	ENST00000377845.7	-10903	ENSG00000097021	ACOT7	acyl-CoA thioesterase 7
chr1	6372252	6372475	224	*	peak82	18.29893	Intron (ENST00000608083.5/11332, intron 1 of 8)	1	6264273	6360707	96435	2	11332	ENST00000377845.7	-11545	ENSG00000097021	ACOT7	acyl-CoA thioesterase 7
chr1	6385808	6385947	140	*	peak83	5.82056	Promoter (<=1kb)	1	6264273	6385813	121541	2	11332	ENST00000377855.6	0	ENSG00000097021	ACOT7	acyl-CoA thioesterase 7
chr1	6431115	6431328	214	*	peak84	14.52939	Promoter (1-2kb)	1	6429834	6429896	63	2	100422975	ENST00000585139.1	-1219	ENSG00000265392	MIR4252	microRNA 4252
chr1	6517642	6517832	191	*	peak85	12.66516	Promoter (2-3kb)	1	6467122	6520009	52888	2	57449	ENST00000377740.5	2177	ENSG00000171680	PLEKHG5	pleckstrin homology and RhoGEF domain containing G5
chr1	6597184	6597502	319	*	peak86	62.69542	Promoter (2-3kb)	1	6593381	6599816	6436	2	9903	ENST00000496707.5	2314	ENSG00000162413	KLHL21	kelch like family member 21
chr1	6623365	6623672	308	*	peak87	7.47915	Promoter (1-2kb)	1	6624868	6633562	8695	1	90326	ENST00000054650.9	-1196	ENSG00000041988	THAP3	THAP domain containing 3
chr1	6720081	6720220	140	*	peak88	5.82056	Distal Intergenic	1	6724637	6727408	2772	1	100505887	ENST00000432429.5	-4417	NA	LINC01672	long intergenic non-protein coding RNA 1672
chr1	7018776	7018971	196	*	peak89	28.20196	Intron (ENST00000303635.12/23261, intron 3 of 22)	1	7008376	7014279	5904	2	127138864	ENST00000456701.1	-4497	ENSG00000237365	CAMTA1-AS3	CAMTA1 antisense RNA 3
chr1	7106788	7106974	187	*	peak90	12.63912	Intron (ENST00000303635.12/23261, intron 4 of 22)	1	7008376	7014279	5904	2	127138864	ENST00000456701.1	-92509	ENSG00000237365	CAMTA1-AS3	CAMTA1 antisense RNA 3
chr1	7539804	7539956	153	*	peak91	13.942	Intron (ENST00000303635.12/23261, intron 6 of 22)	1	7441096	7441554	459	2	101928836	ENST00000440032.1	-98250	NA	CAMTA1-AS1	CAMTA1 antisense RNA 1
chr1	7782192	7782377	186	*	peak92	13.22746	Promoter (1-2kb)	1	7784291	7845177	60887	1	8863	ENST00000377532.8	-1914	ENSG00000049246	PER3	period circadian regulator 3
chr1	7839625	7839909	285	*	peak93	121.63561	Promoter (2-3kb)	1	7836808	7842884	6077	1	8863	ENST00000494684.1	2817	ENSG00000049246	PER3	period circadian regulator 3
chr1	7852847	7853004	158	*	peak94	7.56478	Promoter (<=1kb)	1	7847612	7853065	5454	2	10911	ENST00000361696.10	61	ENSG00000049247	UTS2	urotensin 2
chr1	7913279	7913420	142	*	peak95	8.63805	Distal Intergenic	1	7921800	7935100	13301	2	3604	ENST00000474475.1	21680	ENSG00000049249	TNFRSF9	TNF receptor superfamily member 9
chr1	7934873	7935012	140	*	peak96	6.48854	Promoter (<=1kb)	1	7921800	7935100	13301	2	3604	ENST00000474475.1	88	ENSG00000049249	TNFRSF9	TNF receptor superfamily member 9
chr1	7988688	7989247	560	*	peak97	107.60082	Promoter (1-2kb)	1	7991134	8005312	14179	1	124903834	ENST00000641354.1	-1887	NA	LOC124903834	uncharacterized LOC124903834
chr1	7990625	7990820	196	*	peak98	21.48463	Promoter (<=1kb)	1	7991134	8005312	14179	1	124903834	ENST00000641354.1	-314	NA	LOC124903834	uncharacterized LOC124903834
chr1	7991778	7992177	400	*	peak99	43.97918	Promoter (<=1kb)	1	7991134	8005312	14179	1	124903834	ENST00000641354.1	644	NA	LOC124903834	uncharacterized LOC124903834
chr1	8004721	8005040	320	*	peak100	30.99381	Exon (ENST00000641354.1/124903834, exon 6 of 6)	1	7999540	8002961	3422	1	124903834	ENST00000642135.1	5181	NA	LOC124903834	uncharacterized LOC124903834
chr1	8015080	8015231	152	*	peak101	12.79044	Promoter (<=1kb)	1	8013427	8015633	2207	2	54206	ENST00000467067.1	402	ENSG00000116285	ERRFI1	ERBB receptor feedback inhibitor 1
chr1	8017553	8017876	324	*	peak102	38.45959	Promoter (1-2kb)	1	8013427	8015633	2207	2	54206	ENST00000467067.1	-1920	ENSG00000116285	ERRFI1	ERBB receptor feedback inhibitor 1
chr1	8055048	8055238	191	*	peak103	12.2295	Intron (ENST00000445300.1/121832806, intron 2 of 2)	1	8026738	8122702	95965	1	121832806	ENST00000445300.1	28310	NA	ERRFI1-DT	ERRFI1 divergent transcript
chr1	8058575	8058729	155	*	peak104	13.45801	Intron (ENST00000445300.1/121832806, intron 2 of 2)	1	8026738	8122702	95965	1	121832806	ENST00000445300.1	31837	NA	ERRFI1-DT	ERRFI1 divergent transcript
chr1	8070435	8070602	168	*	peak105	12.80182	Intron (ENST00000445300.1/121832806, intron 2 of 2)	1	8026738	8122702	95965	1	121832806	ENST00000445300.1	43697	NA	ERRFI1-DT	ERRFI1 divergent transcript
chr1	8077720	8077911	192	*	peak106	10.29422	Intron (ENST00000445300.1/121832806, intron 2 of 2)	1	8026738	8122702	95965	1	121832806	ENST00000445300.1	50982	NA	ERRFI1-DT	ERRFI1 divergent transcript
chr1	8089169	8089476	308	*	peak107	16.25084	Intron (ENST00000445300.1/121832806, intron 2 of 2)	1	8026738	8122702	95965	1	121832806	ENST00000445300.1	62431	NA	ERRFI1-DT	ERRFI1 divergent transcript
chr1	8094406	8094573	168	*	peak108	9.93542	Intron (ENST00000445300.1/121832806, intron 2 of 2)	1	8026738	8122702	95965	1	121832806	ENST00000445300.1	67668	NA	ERRFI1-DT	ERRFI1 divergent transcript
chr1	8107946	8108218	273	*	peak109	86.41795	Intron (ENST00000445300.1/121832806, intron 2 of 2)	1	8026738	8122702	95965	1	121832806	ENST00000445300.1	81208	NA	ERRFI1-DT	ERRFI1 divergent transcript
chr1	8109983	8110229	247	*	peak110	27.05006	Intron (ENST00000445300.1/121832806, intron 2 of 2)	1	8026738	8122702	95965	1	121832806	ENST00000445300.1	83245	NA	ERRFI1-DT	ERRFI1 divergent transcript
chr1	8116875	8117056	182	*	peak111	4.71254	Intron (ENST00000445300.1/121832806, intron 2 of 2)	1	8201518	8215207	13690	1	102724539	ENST00000670361.1	-84462	ENSG00000227634	LINC01714	long intergenic non-protein coding RNA 1714
chr1	8120627	8121206	580	*	peak112	73.61462	Intron (ENST00000445300.1/121832806, intron 2 of 2)	1	8201518	8215207	13690	1	102724539	ENST00000670361.1	-80312	ENSG00000227634	LINC01714	long intergenic non-protein coding RNA 1714
chr1	8123619	8123802	184	*	peak113	16.17099	Distal Intergenic	1	8201518	8215207	13690	1	102724539	ENST00000670361.1	-77716	ENSG00000227634	LINC01714	long intergenic non-protein coding RNA 1714
chr1	8127397	8127660	264	*	peak114	37.30624	Distal Intergenic	1	8201518	8215207	13690	1	102724539	ENST00000670361.1	-73858	ENSG00000227634	LINC01714	long intergenic non-protein coding RNA 1714
chr1	8182473	8182724	252	*	peak115	42.25927	Distal Intergenic	1	8201518	8215207	13690	1	102724539	ENST00000670361.1	-18794	ENSG00000227634	LINC01714	long intergenic non-protein coding RNA 1714
chr1	8182831	8183042	212	*	peak116	20.21446	Distal Intergenic	1	8201518	8215207	13690	1	102724539	ENST00000670361.1	-18476	ENSG00000227634	LINC01714	long intergenic non-protein coding RNA 1714
chr1	8194368	8194507	140	*	peak117	5.06095	Exon (ENST00000684850.1/ENST00000684850.1, exon 2 of 2)	1	8201518	8215207	13690	1	102724539	ENST00000670361.1	-7011	ENSG00000227634	LINC01714	long intergenic non-protein coding RNA 1714
chr1	8197812	8198063	252	*	peak118	16.74477	Distal Intergenic	1	8201518	8215207	13690	1	102724539	ENST00000670361.1	-3455	ENSG00000227634	LINC01714	long intergenic non-protein coding RNA 1714
chr1	8204521	8204770	250	*	peak119	56.23191	Promoter (2-3kb)	1	8202429	8215210	12782	1	102724539	ENST00000635451.1	2092	ENSG00000227634	LINC01714	long intergenic non-protein coding RNA 1714
chr1	8204960	8205141	182	*	peak120	10.80859	Promoter (2-3kb)	1	8202429	8215210	12782	1	102724539	ENST00000635451.1	2531	ENSG00000227634	LINC01714	long intergenic non-protein coding RNA 1714
chr1	8211254	8211543	290	*	peak121	7.31237	Promoter (2-3kb)	1	8208672	8215210	6539	1	102724539	ENST00000452982.1	2582	ENSG00000227634	LINC01714	long intergenic non-protein coding RNA 1714
chr1	8213258	8213397	140	*	peak122	5.65947	Intron (ENST00000670361.1/102724539, intron 4 of 4)	1	8208672	8215210	6539	1	102724539	ENST00000452982.1	4586	ENSG00000227634	LINC01714	long intergenic non-protein coding RNA 1714
chr1	8224419	8224577	159	*	peak123	10.73145	Distal Intergenic	1	8208672	8215210	6539	1	102724539	ENST00000452982.1	15747	ENSG00000227634	LINC01714	long intergenic non-protein coding RNA 1714
chr1	8224928	8225117	190	*	peak124	7.26668	Distal Intergenic	1	8208672	8215210	6539	1	102724539	ENST00000452982.1	16256	ENSG00000227634	LINC01714	long intergenic non-protein coding RNA 1714
chr1	8229601	8229843	243	*	peak125	14.31419	Distal Intergenic	1	8208672	8215210	6539	1	102724539	ENST00000452982.1	20929	ENSG00000227634	LINC01714	long intergenic non-protein coding RNA 1714
chr1	8238265	8238505	241	*	peak126	13.53931	Distal Intergenic	1	8208672	8215210	6539	1	102724539	ENST00000452982.1	29593	ENSG00000227634	LINC01714	long intergenic non-protein coding RNA 1714
chr1	8249948	8250327	380	*	peak127	50.49921	Distal Intergenic	1	8208672	8215210	6539	1	102724539	ENST00000452982.1	41276	ENSG00000227634	LINC01714	long intergenic non-protein coding RNA 1714
chr1	8259173	8259408	236	*	peak128	18.50076	Distal Intergenic	1	8208672	8215210	6539	1	102724539	ENST00000452982.1	50501	ENSG00000227634	LINC01714	long intergenic non-protein coding RNA 1714
chr1	8392547	8392817	271	*	peak129	38.14262	Intron (ENST00000337907.7/473, intron 13 of 23)	1	8363710	8364838	1129	2	473	ENST00000464367.1	-27709	ENSG00000142599	RERE	arginine-glutamic acid dipeptide repeats
chr1	8449434	8449573	140	*	peak130	4.26838	Intron (ENST00000337907.7/473, intron 12 of 23)	1	8425638	8430041	4404	1	102724552	ENST00000444276.1	23796	NA	RERE-AS1	RERE antisense RNA 1
chr1	8489678	8489838	161	*	peak131	10.41127	Intron (ENST00000337907.7/473, intron 11 of 23)	1	8511795	8511919	125	2	124900452	ENST00000408156.1	22081	ENSG00000221083	LOC124900452	small nucleolar RNA SNORA77
chr1	8497325	8497511	187	*	peak132	8.49338	5' UTR	1	8511795	8511919	125	2	124900452	ENST00000408156.1	14408	ENSG00000221083	LOC124900452	small nucleolar RNA SNORA77
chr1	8520504	8520718	215	*	peak133	16.26102	Intron (ENST00000337907.7/473, intron 8 of 23)	1	8352406	8525939	173534	2	473	ENST00000377464.5	5221	ENSG00000142599	RERE	arginine-glutamic acid dipeptide repeats
chr1	8533753	8533934	182	*	peak134	7.61823	Intron (ENST00000337907.7/473, intron 8 of 23)	1	8495151	8526039	30889	2	473	ENST00000507012.1	-7714	ENSG00000142599	RERE	arginine-glutamic acid dipeptide repeats
chr1	8567164	8567468	305	*	peak135	34.02385	Intron (ENST00000337907.7/473, intron 5 of 23)	1	8541224	8590841	49618	2	473	ENST00000469251.1	23373	ENSG00000142599	RERE	arginine-glutamic acid dipeptide repeats
chr1	8568250	8568396	147	*	peak136	8.90408	Intron (ENST00000337907.7/473, intron 5 of 23)	1	8541224	8590841	49618	2	473	ENST00000469251.1	22445	ENSG00000142599	RERE	arginine-glutamic acid dipeptide repeats
chr1	8582933	8583084	152	*	peak137	6.01779	Intron (ENST00000337907.7/473, intron 5 of 23)	1	8541224	8590841	49618	2	473	ENST00000469251.1	7757	ENSG00000142599	RERE	arginine-glutamic acid dipeptide repeats
chr1	8590646	8590785	140	*	peak138	7.33632	Promoter (<=1kb)	1	8541224	8590841	49618	2	473	ENST00000469251.1	56	ENSG00000142599	RERE	arginine-glutamic acid dipeptide repeats
chr1	8606791	8607018	228	*	peak139	4.60652	Intron (ENST00000337907.7/473, intron 5 of 23)	1	8541224	8590841	49618	2	473	ENST00000469251.1	-15950	ENSG00000142599	RERE	arginine-glutamic acid dipeptide repeats
chr1	8607992	8608178	187	*	peak140	13.13742	Intron (ENST00000337907.7/473, intron 5 of 23)	1	8556476	8624380	67905	2	473	ENST00000514428.1	16202	ENSG00000142599	RERE	arginine-glutamic acid dipeptide repeats
chr1	8626444	8626779	336	*	peak141	102.37448	Promoter (2-3kb)	1	8556476	8624380	67905	2	473	ENST00000514428.1	-2064	ENSG00000142599	RERE	arginine-glutamic acid dipeptide repeats
chr1	8635839	8635978	140	*	peak142	5.70497	Intron (ENST00000337907.7/473, intron 3 of 23)	1	8556476	8624380	67905	2	473	ENST00000514428.1	-11459	ENSG00000142599	RERE	arginine-glutamic acid dipeptide repeats
chr1	8670295	8670528	234	*	peak143	22.31808	Intron (ENST00000337907.7/473, intron 2 of 23)	1	8353943	8656371	302429	2	473	ENST00000400907.6	-13924	ENSG00000142599	RERE	arginine-glutamic acid dipeptide repeats
chr1	8670648	8670859	212	*	peak144	23.71379	Intron (ENST00000337907.7/473, intron 2 of 23)	1	8353943	8656371	302429	2	473	ENST00000400907.6	-14277	ENSG00000142599	RERE	arginine-glutamic acid dipeptide repeats
chr1	8681973	8682112	140	*	peak145	6.91611	Intron (ENST00000337907.7/473, intron 2 of 23)	1	8656193	8703219	47027	2	473	ENST00000468247.1	21107	ENSG00000142599	RERE	arginine-glutamic acid dipeptide repeats
chr1	8702330	8702469	140	*	peak146	4.4302	Promoter (<=1kb)	1	8656193	8703219	47027	2	473	ENST00000468247.1	750	ENSG00000142599	RERE	arginine-glutamic acid dipeptide repeats
chr1	8707024	8707216	193	*	peak147	20.1537	Intron (ENST00000337907.7/473, intron 2 of 23)	1	8656193	8703219	47027	2	473	ENST00000468247.1	-3805	ENSG00000142599	RERE	arginine-glutamic acid dipeptide repeats
chr1	8710032	8710216	185	*	peak148	7.64335	Intron (ENST00000337907.7/473, intron 2 of 23)	1	8656193	8703219	47027	2	473	ENST00000468247.1	-6813	ENSG00000142599	RERE	arginine-glutamic acid dipeptide repeats
chr1	8746069	8746316	248	*	peak149	47.95099	Intron (ENST00000337907.7/473, intron 2 of 23)	1	8464970	8753838	288869	2	473	ENST00000480342.5	7522	ENSG00000142599	RERE	arginine-glutamic acid dipeptide repeats
chr1	8748318	8748538	221	*	peak150	14.40519	Intron (ENST00000337907.7/473, intron 2 of 23)	1	8464970	8753838	288869	2	473	ENST00000480342.5	5300	ENSG00000142599	RERE	arginine-glutamic acid dipeptide repeats
chr1	8789658	8789895	238	*	peak151	20.88784	Intron (ENST00000337907.7/473, intron 2 of 23)	1	8436770	8817271	380502	2	473	ENST00000659924.1	27376	ENSG00000142599	RERE	arginine-glutamic acid dipeptide repeats
chr1	8792581	8792723	143	*	peak152	6.02898	5' UTR	1	8436770	8817271	380502	2	473	ENST00000659924.1	24548	ENSG00000142599	RERE	arginine-glutamic acid dipeptide repeats
chr1	8829341	8829591	251	*	peak153	26.17736	Intron (ENST00000656437.1/473, intron 1 of 18)	1	8352404	8817640	465237	2	473	ENST00000400908.7	-11701	ENSG00000142599	RERE	arginine-glutamic acid dipeptide repeats
chr1	8880214	8880459	246	*	peak154	11.57121	Promoter (1-2kb)	1	8868049	8879190	11142	2	2023	ENST00000489867.2	-1024	ENSG00000074800	ENO1	enolase 1
chr1	8883679	8883875	197	*	peak155	19.61982	Distal Intergenic	1	8868049	8879190	11142	2	2023	ENST00000489867.2	-4489	ENSG00000074800	ENO1	enolase 1
chr1	8896854	8897078	225	*	peak156	25.04518	Distal Intergenic	1	8868049	8879190	11142	2	2023	ENST00000489867.2	-17664	ENSG00000074800	ENO1	enolase 1
chr1	8897549	8897783	235	*	peak157	28.31227	Distal Intergenic	1	8868049	8879190	11142	2	2023	ENST00000489867.2	-18359	ENSG00000074800	ENO1	enolase 1
chr1	8903935	8904090	156	*	peak158	9.40009	Distal Intergenic	1	8868049	8879190	11142	2	2023	ENST00000489867.2	-24745	ENSG00000074800	ENO1	enolase 1
chr1	8911380	8911579	200	*	peak159	3.70728	Distal Intergenic	1	8868049	8879190	11142	2	2023	ENST00000489867.2	-32190	ENSG00000074800	ENO1	enolase 1
chr1	8915593	8915758	166	*	peak160	11.92999	Distal Intergenic	1	8945867	8967745	21879	1	765	ENST00000549778.5	-30109	ENSG00000131686	CA6	carbonic anhydrase 6
chr1	8989682	8989966	285	*	peak161	35.46885	Distal Intergenic	1	9002973	9026423	23451	2	155184	ENST00000400906.2	36457	ENSG00000197241	SLC2A7	solute carrier family 2 member 7
chr1	9079180	9079371	192	*	peak162	9.34738	Intron (ENST00000486632.5/6518, intron 2 of 6)	1	9082696	9082879	184	1	124900441	ENST00000516595.1	-3325	ENSG00000252404	LOC124900441	small Cajal body-specific RNA 16
chr1	9084561	9084785	225	*	peak163	47.67933	Promoter (1-2kb)	1	9082696	9082879	184	1	124900441	ENST00000516595.1	1865	ENSG00000252404	LOC124900441	small Cajal body-specific RNA 16
chr1	9110901	9111131	231	*	peak164	25.84699	Promoter (<=1kb)	1	9104532	9111370	6839	2	80045	ENST00000465853.1	239	ENSG00000180758	GPR157	G protein-coupled receptor 157
chr1	9124595	9124791	197	*	peak165	11.86738	Intron (ENST00000377411.5/80045, intron 1 of 3)	1	9111169	9128781	17613	2	80045	ENST00000466131.1	3990	ENSG00000180758	GPR157	G protein-coupled receptor 157
chr1	9127641	9127854	214	*	peak166	19.47019	Promoter (<=1kb)	1	9111169	9128781	17613	2	80045	ENST00000466131.1	927	ENSG00000180758	GPR157	G protein-coupled receptor 157
chr1	9239349	9239503	155	*	peak167	9.08473	Promoter (<=1kb)	1	9239844	9267898	28055	1	9563	ENST00000602477.1	-341	ENSG00000049239	H6PD	hexose-6-phosphate dehydrogenase/glucose 1-dehydrogenase
chr1	9242353	9242542	190	*	peak168	17.71843	Promoter (2-3kb)	1	9239844	9267898	28055	1	9563	ENST00000602477.1	2509	ENSG00000049239	H6PD	hexose-6-phosphate dehydrogenase/glucose 1-dehydrogenase
chr1	9275901	9276091	191	*	peak169	15.58192	Distal Intergenic	1	9292894	9369532	76639	1	80176	ENST00000328089.11	-16803	ENSG00000171621	SPSB1	splA/ryanodine receptor domain and SOCS box containing 1
chr1	9290156	9290354	199	*	peak170	13.76742	Promoter (2-3kb)	1	9292894	9369532	76639	1	80176	ENST00000328089.11	-2540	ENSG00000171621	SPSB1	splA/ryanodine receptor domain and SOCS box containing 1
chr1	9346052	9346241	190	*	peak171	15.26991	Intron (ENST00000328089.11/80176, intron 1 of 2)	1	9351431	9367863	16433	1	80176	ENST00000357898.3	-5190	ENSG00000171621	SPSB1	splA/ryanodine receptor domain and SOCS box containing 1
chr1	9373962	9374138	177	*	peak172	3.62621	Distal Intergenic	1	9355707	9367575	11869	1	80176	ENST00000377399.2	18255	ENSG00000171621	SPSB1	splA/ryanodine receptor domain and SOCS box containing 1
chr1	9374792	9375217	426	*	peak173	18.82556	Distal Intergenic	1	9355707	9367575	11869	1	80176	ENST00000377399.2	19085	ENSG00000171621	SPSB1	splA/ryanodine receptor domain and SOCS box containing 1
chr1	9390041	9390208	168	*	peak174	15.60586	Distal Intergenic	1	9355707	9367575	11869	1	80176	ENST00000377399.2	34334	ENSG00000171621	SPSB1	splA/ryanodine receptor domain and SOCS box containing 1
chr1	9415736	9415875	140	*	peak175	5.95101	Distal Intergenic	1	9426975	9428916	1942	2	100506022	ENST00000641507.1	13041	ENSG00000284693	LINC02606	long intergenic non-protein coding RNA 2606
chr1	9435204	9435390	187	*	peak176	9.34738	Intron (ENST00000641940.1/100506022, intron 1 of 1)	1	9426649	9440564	13916	2	100506022	ENST00000641940.1	5174	ENSG00000284693	LINC02606	long intergenic non-protein coding RNA 2606
chr1	9443134	9443273	140	*	peak177	5.09644	Promoter (2-3kb)	1	9426649	9440564	13916	2	100506022	ENST00000641940.1	-2570	ENSG00000284693	LINC02606	long intergenic non-protein coding RNA 2606
chr1	9443377	9443544	168	*	peak178	11.50657	Promoter (2-3kb)	1	9426649	9440564	13916	2	100506022	ENST00000641940.1	-2813	ENSG00000284693	LINC02606	long intergenic non-protein coding RNA 2606
chr1	9449197	9449490	294	*	peak179	86.15226	Distal Intergenic	1	9426649	9440564	13916	2	100506022	ENST00000641940.1	-8633	ENSG00000284693	LINC02606	long intergenic non-protein coding RNA 2606
chr1	9450400	9450559	160	*	peak180	9.41379	Distal Intergenic	1	9426649	9440564	13916	2	100506022	ENST00000641940.1	-9836	ENSG00000284693	LINC02606	long intergenic non-protein coding RNA 2606
chr1	9469331	9469478	148	*	peak181	9.34738	Distal Intergenic	1	9426649	9440564	13916	2	100506022	ENST00000641940.1	-28767	ENSG00000284693	LINC02606	long intergenic non-protein coding RNA 2606
chr1	9538941	9539137	197	*	peak182	17.59139	Promoter (<=1kb)	1	9539465	9585173	45709	1	84275	ENST00000302692.7	-328	ENSG00000171612	SLC25A33	solute carrier family 25 member 33
chr1	9564978	9565136	159	*	peak183	3.05243	Intron (ENST00000302692.7/84275, intron 2 of 6)	1	9588911	9614877	25967	1	199953	ENST00000340381.11	-23775	ENSG00000188807	TMEM201	transmembrane protein 201
chr1	9700729	9700881	153	*	peak184	3.98902	Intron (ENST00000698706.1/5293, intron 3 of 4)	1	9710198	9727232	17035	1	5293	ENST00000361110.6	-9317	ENSG00000171608	PIK3CD	phosphatidylinositol-4,5-bisphosphate 3-kinase catalytic subunit delta
chr1	9776840	9776979	140	*	peak185	5.36074	Intron (ENST00000377298.9/22883, intron 1 of 18)	1	9729028	9751581	22554	2	22883	ENST00000435891.5	-25259	ENSG00000171603	CLSTN1	calsyntenin 1
chr1	9789083	9789300	218	*	peak186	17.71749	Intron (ENST00000377298.9/22883, intron 1 of 18)	1	9729027	9823669	94643	2	22883	ENST00000650348.1	34369	ENSG00000171603	CLSTN1	calsyntenin 1
chr1	9805204	9805439	236	*	peak187	26.16086	Intron (ENST00000377298.9/22883, intron 1 of 18)	1	9729027	9823669	94643	2	22883	ENST00000650348.1	18230	ENSG00000171603	CLSTN1	calsyntenin 1
chr1	9950463	9950617	155	*	peak188	6.95548	Exon (ENST00000636827.2/113391335, exon 5 of 5)	1	9943488	9972503	29016	1	64802	ENST00000492735.1	6975	ENSG00000173614	NMNAT1	nicotinamide nucleotide adenylyltransferase 1
chr1	10024595	10024877	283	*	peak189	39.29752	Distal Intergenic	1	10032832	10180367	147536	1	10277	ENST00000253251.12	-7955	ENSG00000130939	UBE4B	ubiquitination factor E4B
chr1	10058829	10059044	216	*	peak190	17.22669	Exon (ENST00000416729.2/ENST00000416729.2, exon 1 of 2)	1	10033274	10073118	39845	1	10277	ENST00000377153.5	25555	ENSG00000130939	UBE4B	ubiquitination factor E4B
chr1	10078556	10078786	231	*	peak191	10.59837	Intron (ENST00000253251.12/10277, intron 2 of 26)	1	10100861	10103185	2325	1	10277	ENST00000462658.1	-22075	ENSG00000130939	UBE4B	ubiquitination factor E4B
chr1	10083187	10083348	162	*	peak192	9.52718	Intron (ENST00000253251.12/10277, intron 2 of 26)	1	10100861	10103185	2325	1	10277	ENST00000462658.1	-17513	ENSG00000130939	UBE4B	ubiquitination factor E4B
chr1	10085016	10085535	520	*	peak193	20.12783	Intron (ENST00000253251.12/10277, intron 2 of 26)	1	10100861	10103185	2325	1	10277	ENST00000462658.1	-15326	ENSG00000130939	UBE4B	ubiquitination factor E4B
chr1	10220298	10220437	140	*	peak194	6.95548	Intron (ENST00000377093.9/23095, intron 1 of 20)	1	10211616	10381603	169988	1	23095	ENST00000377086.5	8682	ENSG00000054523	KIF1B	kinesin family member 1B
chr1	10248730	10248879	150	*	peak195	8.29751	Exon (ENST00000696505.1/23095, exon 2 of 3)	1	10232329	10381596	149268	1	23095	ENST00000622724.3	16401	ENSG00000054523	KIF1B	kinesin family member 1B
chr1	10310514	10310689	176	*	peak196	9.45787	Intron (ENST00000676179.1/23095, intron 22 of 48)	1	10282450	10292334	9885	1	23095	ENST00000497835.1	28064	ENSG00000054523	KIF1B	kinesin family member 1B
chr1	10378249	10378435	187	*	peak197	8.13692	3' UTR	1	10365166	10368502	3337	1	23095	ENST00000470616.1	13083	ENSG00000054523	KIF1B	kinesin family member 1B
chr1	10378670	10378809	140	*	peak198	4.92024	3' UTR	1	10365166	10368502	3337	1	23095	ENST00000470616.1	13504	ENSG00000054523	KIF1B	kinesin family member 1B
chr1	10386853	10387019	167	*	peak199	15.01002	Exon (ENST00000641117.1/ENST00000641117.1, exon 1 of 2)	1	10398592	10411552	12961	1	5226	ENST00000491493.5	-11573	ENSG00000142657	PGD	phosphogluconate dehydrogenase
chr1	10420506	10420800	295	*	peak200	59.66796	Promoter (1-2kb)	1	10418812	10419808	997	1	5226	ENST00000496718.1	1694	ENSG00000142657	PGD	phosphogluconate dehydrogenase
chr1	10427177	10427447	271	*	peak201	52.70888	Promoter (2-3kb)	1	10430102	10452153	22052	1	100526739	ENST00000400900.6	-2655	ENSG00000251503	CENPS-CORT	CENPS-CORT readthrough
chr1	10427989	10428181	193	*	peak202	13.66787	Promoter (1-2kb)	1	10430102	10452153	22052	1	100526739	ENST00000400900.6	-1921	ENSG00000251503	CENPS-CORT	CENPS-CORT readthrough
chr1	10507703	10508068	366	*	peak203	92.2534	Intron (ENST00000472851.1/5195, intron 2 of 3)	1	10535888	10536289	402	1	5195	ENST00000492696.1	-27820	ENSG00000142655	PEX14	peroxisomal biogenesis factor 14
chr1	10514652	10514854	203	*	peak204	9.53646	Intron (ENST00000472851.1/5195, intron 2 of 3)	1	10535888	10536289	402	1	5195	ENST00000492696.1	-21034	ENSG00000142655	PEX14	peroxisomal biogenesis factor 14
chr1	10517332	10517492	161	*	peak205	11.16366	Intron (ENST00000472851.1/5195, intron 3 of 3)	1	10535888	10536289	402	1	5195	ENST00000492696.1	-18396	ENSG00000142655	PEX14	peroxisomal biogenesis factor 14
chr1	10555574	10555920	347	*	peak206	65.66711	Intron (ENST00000356607.9/5195, intron 3 of 8)	1	10535888	10536289	402	1	5195	ENST00000492696.1	19686	ENSG00000142655	PEX14	peroxisomal biogenesis factor 14
chr1	10807477	10807649	173	*	peak207	13.23421	Distal Intergenic	1	10647213	10796650	149438	2	54897	ENST00000344008.5	-10827	ENSG00000130940	CASZ1	castor zinc finger 1
chr1	10853834	10853996	163	*	peak208	10.59648	Distal Intergenic	1	10647213	10796650	149438	2	54897	ENST00000344008.5	-57184	ENSG00000130940	CASZ1	castor zinc finger 1
chr1	10868689	10868858	170	*	peak209	11.70069	Distal Intergenic	1	10647213	10796650	149438	2	54897	ENST00000344008.5	-72039	ENSG00000130940	CASZ1	castor zinc finger 1
chr1	10899984	10900149	166	*	peak210	4.06028	Distal Intergenic	1	10946475	10947870	1396	2	148345	ENST00000468348.1	47721	ENSG00000175262	C1orf127	chromosome 1 open reading frame 127
chr1	10900872	10901054	183	*	peak211	19.43275	Distal Intergenic	1	10946475	10947870	1396	2	148345	ENST00000468348.1	46816	ENSG00000175262	C1orf127	chromosome 1 open reading frame 127
chr1	11051578	11051853	276	*	peak212	24.42623	Distal Intergenic	1	11054584	11055204	621	2	6723	ENST00000475189.1	3351	ENSG00000116649	SRM	spermidine synthase
chr1	11142635	11142774	140	*	peak213	5.64324	Promoter (1-2kb)	1	11143898	11149537	5640	1	100873935	ENST00000445982.5	-1124	ENSG00000225602	MTOR-AS1	MTOR antisense RNA 1
chr1	11155648	11155810	163	*	peak214	12.52375	Intron (ENST00000703140.1/2475, intron 28 of 55)	1	11131594	11145025	13432	2	2475	ENST00000495435.1	-10623	ENSG00000198793	MTOR	mechanistic target of rapamycin kinase
chr1	11198782	11199074	293	*	peak215	15.32843	Intron (ENST00000703140.1/2475, intron 26 of 55)	1	11106860	11193730	86871	2	2475	ENST00000703131.1	-5052	ENSG00000198793	MTOR	mechanistic target of rapamycin kinase
chr1	11315226	11315365	140	*	peak216	5.82056	Intron (ENST00000641979.1/105376737, intron 1 of 3)	1	11311734	11319093	7360	2	105376737	ENST00000641979.1	3728	NA	LOC105376737	uncharacterized LOC105376737
chr1	11342877	11343167	291	*	peak217	5.63963	Distal Intergenic	1	11311734	11319093	7360	2	105376737	ENST00000641979.1	-23784	NA	LOC105376737	uncharacterized LOC105376737
chr1	11387804	11387992	189	*	peak218	18.65577	Distal Intergenic	1	11311734	11319093	7360	2	105376737	ENST00000641979.1	-68711	NA	LOC105376737	uncharacterized LOC105376737
chr1	11484108	11484289	182	*	peak219	8.02302	Intron (ENST00000294484.7/57540, intron 1 of 20)	1	11479166	11481960	2795	1	57540	ENST00000423056.2	4942	ENSG00000204624	DISP3	dispatched RND transporter family member 3
chr1	11485575	11485866	292	*	peak220	53.87884	Intron (ENST00000294484.7/57540, intron 1 of 20)	1	11479166	11481960	2795	1	57540	ENST00000423056.2	6409	ENSG00000204624	DISP3	dispatched RND transporter family member 3
chr1	11540825	11541044	220	*	peak221	10.0204	Distal Intergenic	1	11533676	11537225	3550	1	57540	ENST00000304391.6	7149	ENSG00000204624	DISP3	dispatched RND transporter family member 3
chr1	11560185	11560490	306	*	peak222	62.35335	Distal Intergenic	1	11533676	11537225	3550	1	57540	ENST00000304391.6	26509	ENSG00000204624	DISP3	dispatched RND transporter family member 3
chr1	11563611	11563893	283	*	peak223	69.0654	Distal Intergenic	1	11533676	11537225	3550	1	57540	ENST00000304391.6	29935	ENSG00000204624	DISP3	dispatched RND transporter family member 3
chr1	11594320	11594520	201	*	peak224	10.84564	Distal Intergenic	1	11609468	11613358	3891	1	101929181	ENST00000453135.2	-14948	ENSG00000235643	LINC01647	long intergenic non-protein coding RNA 1647
chr1	11740896	11741121	226	*	peak225	12.80463	Intron (ENST00000376637.7/57085, intron 1 of 3)	1	11745801	11750409	4609	1	57085	ENST00000476309.5	-4680	ENSG00000177674	AGTRAP	angiotensin II receptor associated protein
chr1	11858940	11859128	189	*	peak226	13.45801	Promoter (<=1kb)	1	11857464	11858945	1482	2	4879	ENST00000376468.4	0	ENSG00000120937	NPPB	natriuretic peptide B
chr1	11859724	11859866	143	*	peak227	7.04629	Promoter (<=1kb)	1	11857464	11858945	1482	2	4879	ENST00000376468.4	-779	ENSG00000120937	NPPB	natriuretic peptide B
chr1	11895378	11895536	159	*	peak228	6.44194	Distal Intergenic	1	11907940	11913323	5384	1	124903843	ENST00000661075.1	-12404	NA	LOC124903843	uncharacterized LOC124903843
chr1	11955324	11955542	219	*	peak229	25.19485	Promoter (1-2kb)	1	11954301	11958593	4293	1	5351	ENST00000465920.1	1023	ENSG00000083444	PLOD1	procollagen-lysine,2-oxoglutarate 5-dioxygenase 1
chr1	11970431	11970646	216	*	peak230	15.40349	Promoter (<=1kb)	1	11971543	11975536	3994	1	5351	ENST00000481933.1	-897	ENSG00000083444	PLOD1	procollagen-lysine,2-oxoglutarate 5-dioxygenase 1
chr1	12002396	12002577	182	*	peak231	19.24489	Promoter (2-3kb)	1	12000350	12013503	13154	1	9927	ENST00000675404.1	2046	ENSG00000116688	MFN2	mitofusin 2
chr1	12015084	12015254	171	*	peak232	10.0007	3' UTR	1	12019466	12029855	10390	1	60672	ENST00000478749.5	-4212	ENSG00000116691	MIIP	migration and invasion inhibitory protein
chr1	12015421	12015698	278	*	peak233	11.07493	Downstream (<=300bp)	1	12019466	12029855	10390	1	60672	ENST00000478749.5	-3768	ENSG00000116691	MIIP	migration and invasion inhibitory protein
chr1	12114409	12114598	190	*	peak234	15.67849	Intron (ENST00000263932.7/943, intron 7 of 14)	1	12125899	12144207	18309	1	943	ENST00000413146.6	-11301	ENSG00000120949	TNFRSF8	TNF receptor superfamily member 8
chr1	12132159	12132413	255	*	peak235	7.48381	Intron (ENST00000263932.7/943, intron 12 of 14)	1	12125934	12144207	18274	1	943	ENST00000479933.2	6225	ENSG00000120949	TNFRSF8	TNF receptor superfamily member 8
chr1	12141631	12141791	161	*	peak236	11.32648	Intron (ENST00000263932.7/943, intron 14 of 14)	1	12125934	12144207	18274	1	943	ENST00000479933.2	15697	ENSG00000120949	TNFRSF8	TNF receptor superfamily member 8
chr1	12143734	12143882	149	*	peak237	8.42124	3' UTR	1	12125934	12144207	18274	1	943	ENST00000479933.2	17800	ENSG00000120949	TNFRSF8	TNF receptor superfamily member 8
chr1	12144320	12144524	205	*	peak238	9.37177	Downstream (<=300bp)	1	12125934	12144207	18274	1	943	ENST00000479933.2	18386	ENSG00000120949	TNFRSF8	TNF receptor superfamily member 8
chr1	12159872	12160083	212	*	peak239	7.32586	Distal Intergenic	1	12166943	12167038	96	1	102465836	ENST00000622420.1	-6860	ENSG00000283789	MIR7846	microRNA 7846
chr1	12161942	12162172	231	*	peak240	11.36505	Distal Intergenic	1	12166943	12167038	96	1	102465836	ENST00000622420.1	-4771	ENSG00000283789	MIR7846	microRNA 7846
chr1	12183759	12183978	220	*	peak241	8.06221	Intron (ENST00000376259.7/7133, intron 1 of 9)	1	12191713	12191773	61	1	100616438	ENST00000584158.1	-7735	ENSG00000263676	MIR4632	microRNA 4632
chr1	12218559	12218836	278	*	peak242	51.03852	Distal Intergenic	1	12230030	12512047	282018	1	55187	ENST00000620676.6	-11194	ENSG00000048707	VPS13D	vacuolar protein sorting 13 homolog D
chr1	12328066	12328281	216	*	peak243	15.11128	Intron (ENST00000620676.6/55187, intron 36 of 69)	1	12342805	12348973	6169	1	55187	ENST00000643711.1	-14524	ENSG00000048707	VPS13D	vacuolar protein sorting 13 homolog D
chr1	12360173	12360400	228	*	peak244	3.19608	Intron (ENST00000620676.6/55187, intron 50 of 69)	1	12356351	12510346	153996	1	55187	ENST00000646411.1	3822	ENSG00000048707	VPS13D	vacuolar protein sorting 13 homolog D
chr1	12406551	12406692	142	*	peak245	9.08474	Promoter (<=1kb)	1	12407254	12416827	9574	1	55187	ENST00000476045.5	-562	ENSG00000048707	VPS13D	vacuolar protein sorting 13 homolog D
chr1	12448861	12449139	279	*	peak246	37.80239	Intron (ENST00000620676.6/55187, intron 65 of 69)	1	12464940	12512047	47108	1	55187	ENST00000543766.2	-15801	ENSG00000048707	VPS13D	vacuolar protein sorting 13 homolog D
chr1	12485692	12485884	193	*	peak247	15.69959	Intron (ENST00000620676.6/55187, intron 67 of 69)	1	12478549	12506972	28424	1	55187	ENST00000645148.1	7143	ENSG00000048707	VPS13D	vacuolar protein sorting 13 homolog D
chr1	12521290	12521450	161	*	peak248	4.92024	Distal Intergenic	1	12525716	12529291	3576	1	105376744	ENST00000689998.2	-4266	NA	LINC02766	long intergenic non-protein coding RNA 2766
chr1	12529464	12529652	189	*	peak249	17.07479	Promoter (1-2kb)	1	12527724	12528420	697	1	105376744	ENST00000416696.1	1740	NA	LINC02766	long intergenic non-protein coding RNA 2766
chr1	12530519	12530674	156	*	peak250	5.94265	Promoter (2-3kb)	1	12527724	12528420	697	1	105376744	ENST00000416696.1	2795	NA	LINC02766	long intergenic non-protein coding RNA 2766
chr1	12531125	12531302	178	*	peak251	16.49643	Distal Intergenic	1	12527724	12528420	697	1	105376744	ENST00000416696.1	3401	NA	LINC02766	long intergenic non-protein coding RNA 2766
chr1	12604427	12604665	239	*	peak252	28.408	Intron (ENST00000616661.5/9249, intron 1 of 5)	1	12578718	12596308	17591	2	9249	ENST00000430996.2	-8119	ENSG00000162496	DHRS3	dehydrogenase/reductase 3
chr1	12708453	12708676	224	*	peak253	23.33856	Distal Intergenic	1	12716110	12728760	12651	1	126767	ENST00000359318.8	-7434	ENSG00000188984	AADACL3	arylacetamide deacetylase like 3
chr1	12711517	12711852	336	*	peak254	74.12152	Distal Intergenic	1	12716110	12728760	12651	1	126767	ENST00000359318.8	-4258	ENSG00000188984	AADACL3	arylacetamide deacetylase like 3
chr1	12713721	12713933	213	*	peak255	20.66089	Promoter (2-3kb)	1	12716110	12728760	12651	1	126767	ENST00000359318.8	-2177	ENSG00000188984	AADACL3	arylacetamide deacetylase like 3
chr1	12714879	12715024	146	*	peak256	7.65262	Promoter (1-2kb)	1	12716110	12728760	12651	1	126767	ENST00000359318.8	-1086	ENSG00000188984	AADACL3	arylacetamide deacetylase like 3
chr1	12734726	12734999	274	*	peak257	28.25761	Distal Intergenic	1	12746200	12763699	17500	1	93190	ENST00000614859.5	-11201	ENSG00000157330	CFAP107	cilia and flagella associated protein 107
chr1	13565610	13565796	187	*	peak258	17.97504	Distal Intergenic	1	13583465	13617957	34493	1	10630	ENST00000294489.10	-17669	ENSG00000162493	PDPN	podoplanin
chr1	13582527	13582905	379	*	peak259	9.55307	Promoter (<=1kb)	1	13583465	13617957	34493	1	10630	ENST00000294489.10	-560	ENSG00000162493	PDPN	podoplanin
chr1	13605361	13605682	322	*	peak260	13.95817	Intron (ENST00000294489.10/10630, intron 1 of 5)	1	13585480	13616259	30780	1	10630	ENST00000488631.1	19881	ENSG00000162493	PDPN	podoplanin
chr1	13733575	13733714	140	*	peak261	8.13318	Promoter (2-3kb)	1	13731018	13787067	56050	1	7799	ENST00000491134.5	2557	ENSG00000116731	PRDM2	PR/SET domain 2
chr1	13759214	13759365	152	*	peak262	8.87445	Intron (ENST00000311066.10/7799, intron 6 of 9)	1	13749436	13823419	73984	1	7799	ENST00000505823.5	9778	ENSG00000116731	PRDM2	PR/SET domain 2
chr1	13921284	13921428	145	*	peak263	7.27697	Intron (ENST00000636564.1/23254, intron 1 of 2)	1	13892792	15118043	1225252	1	23254	ENST00000636203.1	28492	ENSG00000189337	KAZN	kazrin, periplakin interacting protein
chr1	14010790	14010970	181	*	peak264	4.70474	Intron (ENST00000636564.1/23254, intron 1 of 2)	1	13892792	15118043	1225252	1	23254	ENST00000636203.1	117998	ENSG00000189337	KAZN	kazrin, periplakin interacting protein
chr1	14071906	14072097	192	*	peak265	7.47915	Intron (ENST00000636564.1/23254, intron 1 of 2)	1	13892792	15118043	1225252	1	23254	ENST00000636203.1	179114	ENSG00000189337	KAZN	kazrin, periplakin interacting protein
chr1	14150507	14150662	156	*	peak266	9.34738	Intron (ENST00000636564.1/23254, intron 1 of 2)	1	14348947	14351324	2378	2	105376762	ENST00000661309.1	200662	ENSG00000234593	KAZN-AS1	KAZN antisense RNA 1
chr1	14479916	14480201	286	*	peak267	39.53192	Intron (ENST00000636203.1/23254, intron 2 of 16)	1	14390655	14419973	29319	2	105376762	ENST00000670776.1	-59943	ENSG00000234593	KAZN-AS1	KAZN antisense RNA 1
chr1	14486566	14486980	415	*	peak268	16.6519	Intron (ENST00000636203.1/23254, intron 2 of 16)	1	14390655	14419973	29319	2	105376762	ENST00000670776.1	-66593	ENSG00000234593	KAZN-AS1	KAZN antisense RNA 1
chr1	14577674	14577908	235	*	peak269	12.20845	Intron (ENST00000636203.1/23254, intron 2 of 16)	1	14598685	15118043	519359	1	23254	ENST00000376030.7	-20777	ENSG00000189337	KAZN	kazrin, periplakin interacting protein
chr1	14597947	14598105	159	*	peak270	4.92897	Promoter (<=1kb)	1	14598685	15118043	519359	1	23254	ENST00000376030.7	-580	ENSG00000189337	KAZN	kazrin, periplakin interacting protein
chr1	14627304	14627639	336	*	peak271	69.42226	Intron (ENST00000636203.1/23254, intron 3 of 16)	1	14598717	15065797	467081	1	23254	ENST00000503743.5	28587	ENSG00000189337	KAZN	kazrin, periplakin interacting protein
chr1	14767193	14767375	183	*	peak272	9.34738	Intron (ENST00000636203.1/23254, intron 3 of 16)	1	14924130	15068152	144023	1	23254	ENST00000361144.9	-156755	ENSG00000189337	KAZN	kazrin, periplakin interacting protein
chr1	14773415	14773608	194	*	peak273	6.1813	Intron (ENST00000636203.1/23254, intron 3 of 16)	1	14924130	15068152	144023	1	23254	ENST00000361144.9	-150522	ENSG00000189337	KAZN	kazrin, periplakin interacting protein
chr1	14784177	14784316	140	*	peak274	5.13596	Intron (ENST00000636203.1/23254, intron 3 of 16)	1	14924130	15068152	144023	1	23254	ENST00000361144.9	-139814	ENSG00000189337	KAZN	kazrin, periplakin interacting protein
chr1	14787800	14787963	164	*	peak275	10.75541	Intron (ENST00000636203.1/23254, intron 3 of 16)	1	14924130	15068152	144023	1	23254	ENST00000361144.9	-136167	ENSG00000189337	KAZN	kazrin, periplakin interacting protein
chr1	14839609	14839748	140	*	peak276	4.73086	Intron (ENST00000636203.1/23254, intron 3 of 16)	1	14924130	15068152	144023	1	23254	ENST00000361144.9	-84382	ENSG00000189337	KAZN	kazrin, periplakin interacting protein
chr1	14859520	14859911	392	*	peak277	17.70322	Intron (ENST00000636203.1/23254, intron 3 of 16)	1	14924130	15068152	144023	1	23254	ENST00000361144.9	-64219	ENSG00000189337	KAZN	kazrin, periplakin interacting protein
chr1	14876076	14876444	369	*	peak278	29.84806	Intron (ENST00000636203.1/23254, intron 3 of 16)	1	14924130	15068152	144023	1	23254	ENST00000361144.9	-47686	ENSG00000189337	KAZN	kazrin, periplakin interacting protein
chr1	14881063	14881337	275	*	peak279	50.51839	Intron (ENST00000636203.1/23254, intron 3 of 16)	1	14924130	15068152	144023	1	23254	ENST00000361144.9	-42793	ENSG00000189337	KAZN	kazrin, periplakin interacting protein
chr1	14906655	14906936	282	*	peak280	19.46154	Intron (ENST00000636203.1/23254, intron 3 of 16)	1	14924130	15068152	144023	1	23254	ENST00000361144.9	-17194	ENSG00000189337	KAZN	kazrin, periplakin interacting protein
chr1	14925400	14925612	213	*	peak281	38.5487	Promoter (1-2kb)	1	14924130	15068152	144023	1	23254	ENST00000361144.9	1270	ENSG00000189337	KAZN	kazrin, periplakin interacting protein
chr1	14926157	14926399	243	*	peak282	12.52429	Promoter (2-3kb)	1	14924130	15068152	144023	1	23254	ENST00000361144.9	2027	ENSG00000189337	KAZN	kazrin, periplakin interacting protein
chr1	14929539	14929713	175	*	peak283	10.77586	Promoter (<=1kb)	1	14929800	15056145	126346	1	23254	ENST00000376028.8	-87	ENSG00000189337	KAZN	kazrin, periplakin interacting protein
chr1	14978497	14978636	140	*	peak284	6.95548	Intron (ENST00000636203.1/23254, intron 4 of 16)	1	14945919	15065797	119879	1	23254	ENST00000400797.3	32578	ENSG00000189337	KAZN	kazrin, periplakin interacting protein
chr1	15017192	15017397	206	*	peak285	21.6364	Intron (ENST00000636203.1/23254, intron 4 of 16)	1	14945919	15065797	119879	1	23254	ENST00000400797.3	71273	ENSG00000189337	KAZN	kazrin, periplakin interacting protein
chr1	15093560	15093752	193	*	peak286	10.54058	Intron (ENST00000636203.1/23254, intron 10 of 16)	1	15111869	15152458	40590	2	200197	ENST00000404665.4	58706	ENSG00000175147	TMEM51-AS1	TMEM51 antisense RNA 1
chr1	15133104	15133360	257	*	peak287	51.45845	Intron (ENST00000310916.6/200197, intron 1 of 5)	1	15111869	15152458	40590	2	200197	ENST00000404665.4	19098	ENSG00000175147	TMEM51-AS1	TMEM51 antisense RNA 1
chr1	15139761	15140122	362	*	peak288	128.37148	Intron (ENST00000310916.6/200197, intron 1 of 5)	1	15111869	15152458	40590	2	200197	ENST00000404665.4	12336	ENSG00000175147	TMEM51-AS1	TMEM51 antisense RNA 1
chr1	15150773	15150944	172	*	peak289	11.36424	Promoter (1-2kb)	1	15111869	15152458	40590	2	200197	ENST00000404665.4	1514	ENSG00000175147	TMEM51-AS1	TMEM51 antisense RNA 1
chr1	15158034	15158237	204	*	peak290	18.41731	Intron (ENST00000428417.5/55092, intron 1 of 2)	1	15153768	15220393	66626	1	55092	ENST00000434578.6	4266	ENSG00000171729	TMEM51	transmembrane protein 51
chr1	15173886	15174119	234	*	peak291	25.02923	Promoter (2-3kb)	1	15168474	15171317	2844	2	727684	ENST00000625027.2	-2569	ENSG00000204464	TMEM51-AS2	TMEM51 antisense RNA 2
chr1	15189847	15190147	301	*	peak292	19.66212	Intron (ENST00000428417.5/55092, intron 1 of 2)	1	15168474	15171317	2844	2	727684	ENST00000625027.2	-18530	ENSG00000204464	TMEM51-AS2	TMEM51 antisense RNA 2
chr1	15200715	15200891	177	*	peak293	8.87445	Intron (ENST00000428417.5/55092, intron 1 of 2)	1	15168474	15171317	2844	2	727684	ENST00000625027.2	-29398	ENSG00000204464	TMEM51-AS2	TMEM51 antisense RNA 2
chr1	15403982	15404264	283	*	peak294	57.14183	Exon (ENST00000427824.1/101927441, exon 3 of 3)	1	15403025	15407882	4858	2	101927441	ENST00000667833.1	3618	ENSG00000228140	EFHD2-AS1	EFHD2 antisense RNA 1
chr1	15405187	15405469	283	*	peak295	17.14314	Promoter (2-3kb)	1	15403025	15407882	4858	2	101927441	ENST00000667833.1	2413	ENSG00000228140	EFHD2-AS1	EFHD2 antisense RNA 1
chr1	15412192	15412412	221	*	peak296	15.34272	Promoter (1-2kb)	1	15410265	15429081	18817	1	79180	ENST00000445566.1	1927	ENSG00000142634	EFHD2	EF-hand domain family member D2
chr1	15495735	15495874	140	*	peak297	3.2458	Intron (ENST00000546424.5/842, intron 6 of 7)	1	15485861	15491395	5535	1	51032	ENST00000488764.1	9874	ENSG00000215704	CELA2B	chymotrypsin like elastase 2B
chr1	15596827	15596984	158	*	peak298	8.13318	Intron (ENST00000428945.1/124903854, intron 1 of 1)	1	15586136	15603626	17491	2	124903854	ENST00000428945.1	6642	NA	LOC124903854	uncharacterized LOC124903854
chr1	15618667	15618913	247	*	peak299	5.18963	Promoter (1-2kb)	1	15617615	15627066	9452	1	84301	ENST00000546927.1	1052	ENSG00000197312	DDI2	DNA damage inducible 1 homolog 2
chr1	15620145	15620300	156	*	peak300	8.49209	Promoter (2-3kb)	1	15617615	15627066	9452	1	84301	ENST00000546927.1	2530	ENSG00000197312	DDI2	DNA damage inducible 1 homolog 2
chr1	15622055	15622207	153	*	peak301	11.55065	Intron (ENST00000480945.6/84301, intron 1 of 9)	1	15617615	15627066	9452	1	84301	ENST00000546927.1	4440	ENSG00000197312	DDI2	DNA damage inducible 1 homolog 2
chr1	15677069	15677208	140	*	peak302	5.31293	Distal Intergenic	1	15684320	15734769	50450	1	23207	ENST00000375799.8	-7112	ENSG00000116786	PLEKHM2	pleckstrin homology and RUN domain containing M2
chr1	15681165	15681355	191	*	peak303	10.41127	Promoter (2-3kb)	1	15684320	15734769	50450	1	23207	ENST00000375799.8	-2965	ENSG00000116786	PLEKHM2	pleckstrin homology and RUN domain containing M2
chr1	15681780	15681974	195	*	peak304	18.59933	Promoter (2-3kb)	1	15684320	15734769	50450	1	23207	ENST00000375799.8	-2346	ENSG00000116786	PLEKHM2	pleckstrin homology and RUN domain containing M2
chr1	15719854	15720002	149	*	peak305	5.82152	Exon (ENST00000375799.8/23207, exon 6 of 20)	1	15729845	15734115	4271	1	23207	ENST00000477849.1	-9843	ENSG00000116786	PLEKHM2	pleckstrin homology and RUN domain containing M2
chr1	15760741	15760902	162	*	peak306	7.81408	Promoter (1-2kb)	1	15758797	15767437	8641	1	54751	ENST00000431771.6	1944	ENSG00000162458	FBLIM1	filamin binding LIM protein 1
chr1	15761733	15761934	202	*	peak307	14.45516	Promoter (2-3kb)	1	15764499	15775242	10744	1	54751	ENST00000441801.6	-2565	ENSG00000162458	FBLIM1	filamin binding LIM protein 1
chr1	15762589	15762838	250	*	peak308	26.83379	Promoter (1-2kb)	1	15764499	15775242	10744	1	54751	ENST00000441801.6	-1661	ENSG00000162458	FBLIM1	filamin binding LIM protein 1
chr1	15780734	15780961	228	*	peak309	15.11128	Intron (ENST00000375771.5/54751, intron 9 of 9)	1	15777073	15784838	7766	1	54751	ENST00000509138.1	3661	ENSG00000162458	FBLIM1	filamin binding LIM protein 1
chr1	15788251	15788390	140	*	peak310	4.73086	Distal Intergenic	1	15777073	15784838	7766	1	54751	ENST00000509138.1	11178	ENSG00000162458	FBLIM1	filamin binding LIM protein 1
chr1	15795276	15795428	153	*	peak311	7.8906	Distal Intergenic	1	15807374	15807649	276	2	440567	ENST00000696689.1	12221	ENSG00000233954	UQCRHL	ubiquinol-cytochrome c reductase hinge protein like
chr1	15800045	15800396	352	*	peak312	12.40037	Distal Intergenic	1	15807374	15807649	276	2	440567	ENST00000696689.1	7253	ENSG00000233954	UQCRHL	ubiquinol-cytochrome c reductase hinge protein like
chr1	15815671	15815810	140	*	peak313	7.32586	Distal Intergenic	1	15807169	15809348	2180	2	440567	ENST00000483273.2	-6323	ENSG00000233954	UQCRHL	ubiquinol-cytochrome c reductase hinge protein like
chr1	15924481	15924706	226	*	peak314	5.71227	Intron (ENST00000673875.1/23013, intron 11 of 11)	1	15930644	15940456	9813	1	23013	ENST00000704274.1	-5938	ENSG00000065526	SPEN	spen family transcriptional repressor
chr1	15939315	15939534	220	*	peak315	20.03868	Promoter (<=1kb)	1	15938583	15939544	962	1	23013	ENST00000487496.1	732	ENSG00000065526	SPEN	spen family transcriptional repressor
chr1	16093606	16093846	241	*	peak316	19.48092	Distal Intergenic	1	16057769	16073651	15883	2	348487	ENST00000375662.5	-19955	ENSG00000185519	FAM131C	family with sequence similarity 131 member C
chr1	16101587	16101896	310	*	peak317	17.26201	Distal Intergenic	1	16057769	16073651	15883	2	348487	ENST00000375662.5	-27936	ENSG00000185519	FAM131C	family with sequence similarity 131 member C
chr1	16303253	16303393	141	*	peak318	7.73263	Intron (ENST00000375592.8/54455, intron 3 of 9)	1	16292314	16315367	23054	2	54455	ENST00000478089.1	11974	ENSG00000037637	FBXO42	F-box protein 42
chr1	16378590	16378729	140	*	peak319	2.87063	Intron (ENST00000475078.1/26099, intron 2 of 2)	1	16367711	16395273	27563	1	26099	ENST00000472461.1	10879	ENSG00000055070	SZRD1	SUZ RNA binding domain containing 1
chr1	16379384	16379637	254	*	peak320	21.94432	Intron (ENST00000475078.1/26099, intron 2 of 2)	1	16367711	16395273	27563	1	26099	ENST00000472461.1	11673	ENSG00000055070	SZRD1	SUZ RNA binding domain containing 1
chr1	16389975	16390263	289	*	peak321	39.29752	Intron (ENST00000475078.1/26099, intron 2 of 2)	1	16387117	16403974	16858	2	374955	ENST00000491418.5	13711	ENSG00000187144	SPATA21	spermatogenesis associated 21
chr1	16401576	16401724	149	*	peak322	6.95548	Promoter (2-3kb)	1	16387117	16403974	16858	2	374955	ENST00000491418.5	2250	ENSG00000187144	SPATA21	spermatogenesis associated 21
chr1	16502995	16503143	149	*	peak323	8.13318	Distal Intergenic	1	16490646	16499257	8612	2	114819	ENST00000589964.1	-3738	ENSG00000290842	CROCCP3	CROCC pseudogene 3
chr1	16513973	16514118	146	*	peak324	5.36074	Promoter (<=1kb)	1	16514122	16514285	164	2	26871	ENST00000383925.1	167	ENSG00000206652	RNU1-1	RNA, U1 small nuclear 1
chr1	16716679	16716909	231	*	peak325	25.42275	Intron (ENST00000270691.9/284729, intron 1 of 10)	1	16692280	16720157	27878	2	284729	ENST00000270691.9	3248	NA	ESPNP	espin pseudogene
chr1	16889657	16889796	140	*	peak326	6.95548	Promoter (<=1kb)	1	16887577	16889672	2096	2	105376805	ENST00000654227.3	0	ENSG00000238142	LOC105376805	uncharacterized LOC105376805
chr1	17015927	17016216	290	*	peak327	39.36612	Distal Intergenic	1	16985958	17011928	25971	2	23400	ENST00000452699.5	-3999	ENSG00000159363	ATP13A2	ATPase cation transporting 13A2
chr1	17062408	17062553	146	*	peak328	9.34738	Distal Intergenic	1	17018722	17054032	35311	2	6390	ENST00000375499.8	-8376	ENSG00000117118	SDHB	succinate dehydrogenase complex iron sulfur subunit B
chr1	17160523	17160809	287	*	peak329	36.2694	Distal Intergenic	1	17189783	17197617	7835	1	400743	ENST00000412427.1	-28974	ENSG00000204362	LINC02783	long intergenic non-protein coding RNA 2783
chr1	17312552	17312844	293	*	peak330	9.67801	Intron (ENST00000375453.5/23569, intron 1 of 3)	1	17308197	17364004	55808	1	23569	ENST00000375448.4	4355	ENSG00000159339	PADI4	peptidyl arginine deiminase 4
chr1	17320728	17321016	289	*	peak331	6.90899	Intron (ENST00000375453.5/23569, intron 1 of 3)	1	17308197	17364004	55808	1	23569	ENST00000375448.4	12531	ENSG00000159339	PADI4	peptidyl arginine deiminase 4
chr1	17322068	17322333	266	*	peak332	34.94243	Intron (ENST00000375453.5/23569, intron 1 of 3)	1	17308197	17364004	55808	1	23569	ENST00000375448.4	13871	ENSG00000159339	PADI4	peptidyl arginine deiminase 4
chr1	17412252	17412544	293	*	peak333	11.24469	Intron (ENST00000375436.9/55920, intron 10 of 12)	1	17406760	17407382	623	1	114515514	ENST00000439577.1	5492	ENSG00000227751	RCC2-AS1	RCC2 antisense RNA 1
chr1	17434687	17434826	140	*	peak334	6.61713	Intron (ENST00000375436.9/55920, intron 2 of 12)	1	17408676	17438561	29886	2	55920	ENST00000375433.3	3735	ENSG00000179051	RCC2	regulator of chromosome condensation 2
chr1	17468961	17469132	172	*	peak335	13.87747	Distal Intergenic	1	17406760	17439677	32918	2	55920	ENST00000375436.9	-29284	ENSG00000179051	RCC2	regulator of chromosome condensation 2
chr1	17470154	17470387	234	*	peak336	64.89285	Distal Intergenic	1	17406760	17439677	32918	2	55920	ENST00000375436.9	-30477	ENSG00000179051	RCC2	regulator of chromosome condensation 2
chr1	17475872	17476061	190	*	peak337	17.97597	Distal Intergenic	1	17406760	17439677	32918	2	55920	ENST00000375436.9	-36195	ENSG00000179051	RCC2	regulator of chromosome condensation 2
chr1	17525235	17525389	155	*	peak338	7.56478	Distal Intergenic	1	17539698	17697869	158172	1	55160	ENST00000361221.8	-14309	ENSG00000074964	ARHGEF10L	Rho guanine nucleotide exchange factor 10 like
chr1	17538759	17538952	194	*	peak339	6.75177	Promoter (<=1kb)	1	17539698	17697869	158172	1	55160	ENST00000361221.8	-746	ENSG00000074964	ARHGEF10L	Rho guanine nucleotide exchange factor 10 like
chr1	17577608	17577756	149	*	peak340	10.0204	Promoter (2-3kb)	1	17580553	17697649	117097	1	55160	ENST00000375415.5	-2797	ENSG00000074964	ARHGEF10L	Rho guanine nucleotide exchange factor 10 like
chr1	17587930	17588177	248	*	peak341	22.7059	Intron (ENST00000361221.8/55160, intron 3 of 28)	1	17580553	17697649	117097	1	55160	ENST00000375415.5	7377	ENSG00000074964	ARHGEF10L	Rho guanine nucleotide exchange factor 10 like
chr1	17597181	17597358	178	*	peak342	15.083	Intron (ENST00000361221.8/55160, intron 4 of 28)	1	17602171	17604882	2712	1	55160	ENST00000482892.1	-4813	ENSG00000074964	ARHGEF10L	Rho guanine nucleotide exchange factor 10 like
chr1	17985294	17985437	144	*	peak343	6.95548	Distal Intergenic	1	18015712	18045612	29901	1	105376812	ENST00000641892.1	-30275	NA	LOC105376812	uncharacterized LOC105376812
chr1	18042026	18042216	191	*	peak344	10.92812	Intron (ENST00000641892.1/105376812, intron 3 of 3)	1	18065657	18074412	8756	1	101927876	ENST00000569711.1	-23441	ENSG00000261781	LINC01654	long intergenic non-protein coding RNA 1654
chr1	18092573	18092712	140	*	peak345	3.83266	Distal Intergenic	1	18107798	18378483	270686	1	84966	ENST00000251296.4	-15086	ENSG00000117154	IGSF21	immunoglobin superfamily member 21
chr1	18204910	18205217	308	*	peak346	14.5946	Intron (ENST00000251296.4/84966, intron 1 of 9)	1	18166929	18179346	12418	2	105376814	ENST00000419667.2	-25564	NA	IGSF21-AS1	IGSF21 antisense RNA 1
chr1	18288760	18288990	231	*	peak347	16.54155	Intron (ENST00000251296.4/84966, intron 2 of 9)	1	18278845	18376367	97523	1	84966	ENST00000412684.3	9915	ENSG00000117154	IGSF21	immunoglobin superfamily member 21
chr1	18300294	18300518	225	*	peak348	11.84092	Intron (ENST00000251296.4/84966, intron 3 of 9)	1	18278845	18376367	97523	1	84966	ENST00000412684.3	21449	ENSG00000117154	IGSF21	immunoglobin superfamily member 21
chr1	18320476	18320886	411	*	peak349	18.81215	Intron (ENST00000251296.4/84966, intron 3 of 9)	1	18361367	18378483	17117	1	84966	ENST00000497331.2	-40481	ENSG00000117154	IGSF21	immunoglobin superfamily member 21
chr1	18415521	18415743	223	*	peak350	45.66271	Distal Intergenic	1	18385829	18388514	2686	1	124903865	ENST00000420211.1	29692	NA	LOC124903865	uncharacterized LOC124903865
chr1	18416195	18416424	230	*	peak351	47.91347	Distal Intergenic	1	18385829	18388514	2686	1	124903865	ENST00000420211.1	30366	NA	LOC124903865	uncharacterized LOC124903865
chr1	18420165	18420386	222	*	peak352	10.70356	Distal Intergenic	1	18385829	18388514	2686	1	124903865	ENST00000420211.1	34336	NA	LOC124903865	uncharacterized LOC124903865
chr1	18422199	18422377	179	*	peak353	9.30325	Distal Intergenic	1	18385829	18388514	2686	1	124903865	ENST00000420211.1	36370	NA	LOC124903865	uncharacterized LOC124903865
chr1	18429735	18430082	348	*	peak354	110.30462	Distal Intergenic	1	18385829	18388514	2686	1	124903865	ENST00000420211.1	43906	NA	LOC124903865	uncharacterized LOC124903865
chr1	18473495	18473642	148	*	peak355	4.32761	Distal Intergenic	1	18480930	18485974	5045	1	127707	ENST00000400664.3	-7288	ENSG00000179023	KLHDC7A	kelch domain containing 7A
chr1	18479585	18479724	140	*	peak356	4.97992	Promoter (1-2kb)	1	18480930	18485974	5045	1	127707	ENST00000400664.3	-1206	ENSG00000179023	KLHDC7A	kelch domain containing 7A
chr1	18485494	18485753	260	*	peak357	5.18916	3' UTR	1	18480930	18485974	5045	1	127707	ENST00000400664.3	4564	ENSG00000179023	KLHDC7A	kelch domain containing 7A
chr1	18499944	18500166	223	*	peak358	22.97308	Distal Intergenic	1	18480930	18485974	5045	1	127707	ENST00000400664.3	19014	ENSG00000179023	KLHDC7A	kelch domain containing 7A
chr1	18526689	18526854	166	*	peak359	9.72388	Distal Intergenic	1	18480930	18485974	5045	1	127707	ENST00000400664.3	45759	ENSG00000179023	KLHDC7A	kelch domain containing 7A
chr1	18526996	18527273	278	*	peak360	77.11314	Distal Intergenic	1	18480930	18485974	5045	1	127707	ENST00000400664.3	46066	ENSG00000179023	KLHDC7A	kelch domain containing 7A
chr1	18643602	18643869	268	*	peak361	18.30665	Intron (ENST00000420770.7/5081, intron 4 of 8)	1	18631524	18736102	104579	1	5081	ENST00000400661.3	12078	ENSG00000009709	PAX7	paired box 7
chr1	18650105	18650328	224	*	peak362	20.13284	Intron (ENST00000420770.7/5081, intron 4 of 8)	1	18631524	18736102	104579	1	5081	ENST00000400661.3	18581	ENSG00000009709	PAX7	paired box 7
chr1	18722287	18722582	296	*	peak363	22.97308	Intron (ENST00000420770.7/5081, intron 7 of 8)	1	18631524	18736102	104579	1	5081	ENST00000400661.3	90763	ENSG00000009709	PAX7	paired box 7
chr1	18896433	18896640	208	*	peak364	33.06031	Promoter (<=1kb)	1	18897071	18897148	78	2	100302276	ENST00000408735.1	508	ENSG00000221662	MIR1290	microRNA 1290
chr1	18903068	18903424	357	*	peak365	74.05823	Promoter (<=1kb)	1	18883111	18902724	19614	2	8659	ENST00000432718.1	-344	ENSG00000159423	ALDH4A1	aldehyde dehydrogenase 4 family member A1
chr1	18955245	18955393	149	*	peak366	9.22982	Promoter (<=1kb)	1	18908340	18955698	47359	2	126917	ENST00000416166.1	305	ENSG00000169991	IFFO2	intermediate filament family orphan 2
chr1	18966085	18966225	141	*	peak367	4.63954	Distal Intergenic	1	18904280	18956676	52397	2	126917	ENST00000455833.7	-9409	ENSG00000169991	IFFO2	intermediate filament family orphan 2
chr1	19164747	19164886	140	*	peak368	3.39977	Exon (ENST00000375254.8/23352, exon 32 of 106)	1	19121213	19168055	46843	2	23352	ENST00000417040.1	3169	ENSG00000127481	UBR4	ubiquitin protein ligase E3 component n-recognin 4
chr1	19190772	19190952	181	*	peak369	10.7873	Intron (ENST00000375254.8/23352, intron 11 of 105)	1	19150924	19177745	26822	2	23352	ENST00000419533.1	-13027	ENSG00000127481	UBR4	ubiquitin protein ligase E3 component n-recognin 4
chr1	19191884	19192147	264	*	peak370	40.5864	Intron (ENST00000375254.8/23352, intron 11 of 105)	1	19150924	19177745	26822	2	23352	ENST00000419533.1	-14139	ENSG00000127481	UBR4	ubiquitin protein ligase E3 component n-recognin 4
chr1	19313551	19313830	280	*	peak371	25.60126	Promoter (<=1kb)	1	19312729	19328987	16259	1	54896	ENST00000497827.1	822	ENSG00000040487	SLC66A1	solute carrier family 66 member 1
chr1	19455563	19455719	157	*	peak372	9.63881	Intron (ENST00000264202.8/832, intron 1 of 8)	1	19484403	19626630	142228	1	440574	ENST00000648702.1	-28684	ENSG00000173436	MICOS10	mitochondrial contact site and cristae organizing system subunit 10
chr1	19472008	19472147	140	*	peak373	7.64796	Intron (ENST00000264202.8/832, intron 1 of 8)	1	19484403	19626630	142228	1	440574	ENST00000648702.1	-12256	ENSG00000173436	MICOS10	mitochondrial contact site and cristae organizing system subunit 10
chr1	19550410	19550572	163	*	peak374	11.47505	Intron (ENST00000648702.1/440574, intron 1 of 3)	1	19591802	19596832	5031	2	105378614	ENST00000416470.1	46260	ENSG00000235185	MICOS10-DT	MICOS10 divergent transcript
chr1	19723762	19724148	387	*	peak375	18.19921	Intron (ENST00000375127.5/255104, intron 12 of 15)	1	19682242	19738419	56178	2	255104	ENST00000489814.5	14271	ENSG00000162542	TMCO4	transmembrane and coiled-coil domains 4
chr1	19786993	19787173	181	*	peak376	7.99548	5' UTR	1	19737372	19780764	43393	2	255104	ENST00000489135.5	-6229	ENSG00000162542	TMCO4	transmembrane and coiled-coil domains 4
chr1	19802256	19802518	263	*	peak377	4.86112	Promoter (2-3kb)	1	19747163	19799945	52783	2	255104	ENST00000496528.5	-2311	ENSG00000162542	TMCO4	transmembrane and coiled-coil domains 4
chr1	19816736	19816944	209	*	peak378	21.13274	Promoter (1-2kb)	1	19814029	19815283	1255	2	54546	ENST00000375121.4	-1453	ENSG00000178828	RNF186	ring finger protein 186
chr1	19848309	19848477	169	*	peak379	17.28603	Distal Intergenic	1	19814029	19815283	1255	2	54546	ENST00000375121.4	-33026	ENSG00000178828	RNF186	ring finger protein 186
chr1	19863898	19864160	263	*	peak380	42.27097	Distal Intergenic	1	19882395	19912945	30551	1	23252	ENST00000375120.4	-18235	ENSG00000169914	OTUD3	OTU deubiquitinase 3
chr1	19866155	19866374	220	*	peak381	23.03883	Distal Intergenic	1	19882395	19912945	30551	1	23252	ENST00000375120.4	-16021	ENSG00000169914	OTUD3	OTU deubiquitinase 3
chr1	19927144	19927342	199	*	peak382	17.0495	Distal Intergenic	1	19920009	19923617	3609	2	30814	ENST00000375116.3	-3527	ENSG00000188784	PLA2G2E	phospholipase A2 group IIE
chr1	19946264	19946445	182	*	peak383	11.81131	Distal Intergenic	1	19920009	19923617	3609	2	30814	ENST00000375116.3	-22647	ENSG00000188784	PLA2G2E	phospholipase A2 group IIE
chr1	19946632	19946818	187	*	peak384	19.95752	Distal Intergenic	1	19920009	19923617	3609	2	30814	ENST00000375116.3	-23015	ENSG00000188784	PLA2G2E	phospholipase A2 group IIE
chr1	19974944	19975343	400	*	peak385	6.12257	Distal Intergenic	1	19978246	19979067	822	2	5320	ENST00000461140.1	3724	ENSG00000188257	PLA2G2A	phospholipase A2 group IIA
chr1	19981971	19982301	331	*	peak386	25.56651	Promoter (1-2kb)	1	19975438	19980416	4979	2	5320	ENST00000375111.7	-1555	ENSG00000188257	PLA2G2A	phospholipase A2 group IIA
chr1	19989446	19989627	182	*	peak387	16.88314	Distal Intergenic	1	19975438	19980416	4979	2	5320	ENST00000375111.7	-9030	ENSG00000188257	PLA2G2A	phospholipase A2 group IIA
chr1	19989953	19990510	558	*	peak388	28.3472	Distal Intergenic	1	19975438	19980416	4979	2	5320	ENST00000375111.7	-9537	ENSG00000188257	PLA2G2A	phospholipase A2 group IIA
chr1	20036056	20036261	206	*	peak389	12.75678	Intron (ENST00000486277.5/5322, intron 1 of 9)	1	20028571	20070414	41844	1	5322	ENST00000498348.1	7485	ENSG00000127472	PLA2G5	phospholipase A2 group V
chr1	20105851	20106130	280	*	peak390	17.48323	Distal Intergenic	1	20111939	20119536	7598	2	26279	ENST00000375105.8	13406	ENSG00000117215	PLA2G2D	phospholipase A2 group IID
chr1	20107997	20108136	140	*	peak391	7.99315	Distal Intergenic	1	20111939	20119536	7598	2	26279	ENST00000375105.8	11400	ENSG00000117215	PLA2G2D	phospholipase A2 group IID
chr1	20139015	20139256	242	*	peak392	24.65596	Promoter (<=1kb)	1	20139323	20150381	11059	1	64600	ENST00000375102.4	-67	ENSG00000158786	PLA2G2F	phospholipase A2 group IIF
chr1	20185410	20185599	190	*	peak393	10.55747	Promoter (<=1kb)	1	20186096	20196050	9955	1	127733	ENST00000375099.4	-497	ENSG00000162543	UBXN10	UBX domain protein 10
chr1	20213035	20213174	140	*	peak394	6.83342	Distal Intergenic	1	20163055	20186518	23464	2	391013	ENST00000679259.1	-26517	ENSG00000187980	PLA2G2C	phospholipase A2 group IIC
chr1	20232568	20232932	365	*	peak395	134.76788	Distal Intergenic	1	20243095	20244655	1561	1	105376827	ENST00000435552.1	-10163	ENSG00000228105	LINC01757	long intergenic non-protein coding RNA 1757
chr1	20280534	20280673	140	*	peak396	5.82056	Distal Intergenic	1	20272479	20275005	2527	1	105376828	ENST00000641138.1	8055	NA	LOC105376828	uncharacterized LOC105376828
chr1	20308609	20308764	156	*	peak397	10.59648	Intron (ENST00000289815.13/127731, intron 1 of 21)	1	20303081	20314412	11332	1	127731	ENST00000534075.1	5528	ENSG00000158816	VWA5B1	von Willebrand factor A domain containing 5B1
chr1	20356842	20357083	242	*	peak398	17.05626	3' UTR	1	20332918	20354222	21305	1	127731	ENST00000525343.1	23924	ENSG00000158816	VWA5B1	von Willebrand factor A domain containing 5B1
chr1	20437724	20437924	201	*	peak399	13.95153	Distal Intergenic	1	20398716	20431234	32519	2	339505	ENST00000423486.1	-6490	NA	LINC01141	long intergenic non-protein coding RNA 1141
chr1	20476216	20476508	293	*	peak400	12.4012	Promoter (<=1kb)	1	20476222	20478793	2572	1	124903871	ENST00000641552.1	0	ENSG00000284641	LOC124903871	uncharacterized LOC124903871
chr1	20519749	20519922	174	*	peak401	6.95548	Distal Intergenic	1	20499448	20508151	8704	2	79594	ENST00000264198.5	-11598	ENSG00000090432	MUL1	mitochondrial E3 ubiquitin protein ligase 1
chr1	20613652	20613972	321	*	peak402	24.08323	Exon (ENST00000375071.4/978, exon 3 of 4)	1	20633458	20651511	18054	1	65018	ENST00000321556.5	-19486	ENSG00000158828	PINK1	PTEN induced kinase 1
chr1	20661407	20661559	153	*	peak403	6.95548	Promoter (<=1kb)	1	20651767	20661544	9778	2	1650	ENST00000415136.6	0	ENSG00000244038	DDOST	dolichyl-diphosphooligosaccharide--protein glycosyltransferase non-catalytic subunit
chr1	20699589	20699778	190	*	peak404	9.53107	Promoter (1-2kb)	1	20664014	20698439	34426	2	57576	ENST00000490034.5	-1150	ENSG00000117245	KIF17	kinesin family member 17
chr1	20715047	20715234	188	*	peak405	11.08381	Promoter (2-3kb)	1	20664014	20717491	53478	2	57576	ENST00000375044.5	2257	ENSG00000117245	KIF17	kinesin family member 17
chr1	20715848	20715991	144	*	peak406	7.75014	Promoter (1-2kb)	1	20664014	20717491	53478	2	57576	ENST00000375044.5	1500	ENSG00000117245	KIF17	kinesin family member 17
chr1	20728475	20728771	297	*	peak407	28.99693	Promoter (2-3kb)	1	20727032	20731175	4144	2	400745	ENST00000519434.1	2404	ENSG00000189410	SH2D5	SH2 domain containing 5
chr1	20883851	20884097	247	*	peak408	11.01349	Intron (ENST00000374935.7/8672, intron 15 of 32)	1	20807025	20851268	44244	2	8672	ENST00000435383.2	-32583	ENSG00000075151	EIF4G3	eukaryotic translation initiation factor 4 gamma 3
chr1	20884517	20884763	247	*	peak409	24.54341	Intron (ENST00000374935.7/8672, intron 15 of 32)	1	20807025	20851268	44244	2	8672	ENST00000435383.2	-33249	ENSG00000075151	EIF4G3	eukaryotic translation initiation factor 4 gamma 3
chr1	21025270	21025501	232	*	peak410	10.92812	Intron (ENST00000374935.7/8672, intron 4 of 32)	1	20806488	21050950	244463	2	8672	ENST00000681717.1	25449	ENSG00000075151	EIF4G3	eukaryotic translation initiation factor 4 gamma 3
chr1	21058126	21058387	262	*	peak411	84.13457	Intron (ENST00000374935.7/8672, intron 3 of 32)	1	20806479	21050994	244516	2	8672	ENST00000264211.13	-7132	ENSG00000075151	EIF4G3	eukaryotic translation initiation factor 4 gamma 3
chr1	21062475	21062615	141	*	peak412	8.20626	Intron (ENST00000374935.7/8672, intron 3 of 32)	1	20806479	21050994	244516	2	8672	ENST00000264211.13	-11481	ENSG00000075151	EIF4G3	eukaryotic translation initiation factor 4 gamma 3
chr1	21064145	21064414	270	*	peak413	92.35204	Intron (ENST00000374935.7/8672, intron 3 of 32)	1	20806479	21050994	244516	2	8672	ENST00000264211.13	-13151	ENSG00000075151	EIF4G3	eukaryotic translation initiation factor 4 gamma 3
chr1	21100699	21100840	142	*	peak414	8.38048	Intron (ENST00000374935.7/8672, intron 2 of 32)	1	21064531	21111610	47080	2	8672	ENST00000463775.1	10770	ENSG00000075151	EIF4G3	eukaryotic translation initiation factor 4 gamma 3
chr1	21171750	21171940	191	*	peak415	8.29751	Promoter (2-3kb)	1	20941242	21174737	233496	2	8672	ENST00000356916.7	2797	ENSG00000075151	EIF4G3	eukaryotic translation initiation factor 4 gamma 3
chr1	21251897	21252346	450	*	peak416	8.87445	Intron (ENST00000415912.6/1889, intron 8 of 18)	1	21238149	21256717	18569	2	1889	ENST00000528294.1	4371	ENSG00000117298	ECE1	endothelin converting enzyme 1
chr1	21625916	21626097	182	*	peak417	15.70411	Intron (ENST00000471600.6/5909, intron 3 of 24)	1	21596221	21622568	26348	2	5909	ENST00000374761.6	-3348	ENSG00000076864	RAP1GAP	RAP1 GTPase activating protein
chr1	21632259	21632455	197	*	peak418	11.87835	Intron (ENST00000471600.6/5909, intron 2 of 24)	1	21596221	21622568	26348	2	5909	ENST00000374761.6	-9691	ENSG00000076864	RAP1GAP	RAP1 GTPase activating protein
chr1	21803792	21803982	191	*	peak419	23.52945	Distal Intergenic	1	21812265	21825225	12961	1	401944	ENST00000344642.7	-8283	ENSG00000187942	LDLRAD2	low density lipoprotein receptor class A domain containing 2
chr1	21902627	21902822	196	*	peak420	21.30826	Intron (ENST00000374695.8/3339, intron 1 of 96)	1	21887233	21896310	9078	2	3339	ENST00000412328.5	-6317	ENSG00000142798	HSPG2	heparan sulfate proteoglycan 2
chr1	21906871	21907014	144	*	peak421	8.46493	Intron (ENST00000374695.8/3339, intron 1 of 96)	1	21887233	21896310	9078	2	3339	ENST00000412328.5	-10561	ENSG00000142798	HSPG2	heparan sulfate proteoglycan 2
chr1	21914356	21914542	187	*	peak422	7.14777	Intron (ENST00000374695.8/3339, intron 1 of 96)	1	21887233	21896310	9078	2	3339	ENST00000412328.5	-18046	ENSG00000142798	HSPG2	heparan sulfate proteoglycan 2
chr1	21922704	21922922	219	*	peak423	38.12566	Intron (ENST00000374695.8/3339, intron 1 of 96)	1	21822244	21937310	115067	2	3339	ENST00000374695.8	14388	ENSG00000142798	HSPG2	heparan sulfate proteoglycan 2
chr1	21939150	21939382	233	*	peak424	13.40002	Promoter (1-2kb)	1	21822244	21937310	115067	2	3339	ENST00000374695.8	-1840	ENSG00000142798	HSPG2	heparan sulfate proteoglycan 2
chr1	21974693	21975127	435	*	peak425	16.64069	Promoter (1-2kb)	1	21977022	21989354	12333	1	23436	ENST00000337107.11	-1895	ENSG00000219073	CELA3B	chymotrypsin like elastase 3B
chr1	21996232	21996437	206	*	peak426	18.19803	Intron (ENST00000400277.2/23436, intron 4 of 4)	1	22001657	22012542	10886	1	10136	ENST00000290122.8	-5220	ENSG00000142789	CELA3A	chymotrypsin like elastase 3A
chr1	21999607	21999816	210	*	peak427	12.48129	Promoter (1-2kb)	1	22001657	22012542	10886	1	10136	ENST00000290122.8	-1841	ENSG00000142789	CELA3A	chymotrypsin like elastase 3A
chr1	22025904	22026159	256	*	peak428	74.05814	Promoter (<=1kb)	1	22023990	22026048	2059	2	101928043	ENST00000455966.2	0	ENSG00000228397	LINC01635	long intergenic non-protein coding RNA 1635
chr1	22031185	22031387	203	*	peak429	15.96966	Exon (ENST00000635675.2/29092, exon 3 of 3)	1	22023990	22026048	2059	2	101928043	ENST00000455966.2	-5137	ENSG00000228397	LINC01635	long intergenic non-protein coding RNA 1635
chr1	22043200	22043469	270	*	peak430	56.56213	Intron (ENST00000695855.1/998, intron 1 of 5)	1	22052627	22092923	40297	1	998	ENST00000400259.5	-9158	ENSG00000070831	CDC42	cell division cycle 42
chr1	22154745	22154958	214	*	peak431	24.27119	Exon (ENST00000648968.1/105376845, exon 2 of 5)	1	22127474	22143969	16496	2	54361	ENST00000441048.1	-10776	ENSG00000162552	WNT4	Wnt family member 4
chr1	22171969	22172257	289	*	peak432	17.61657	Distal Intergenic	1	22127474	22143969	16496	2	54361	ENST00000441048.1	-28000	ENSG00000162552	WNT4	Wnt family member 4
chr1	22172386	22172786	401	*	peak433	47.58456	Distal Intergenic	1	22127474	22143969	16496	2	54361	ENST00000441048.1	-28417	ENSG00000162552	WNT4	Wnt family member 4
chr1	22223545	22223717	173	*	peak434	10.59648	Distal Intergenic	1	22266239	22266300	62	1	100616433	ENST00000581169.1	-42522	ENSG00000266564	MIR4418	microRNA 4418
chr1	22229600	22229845	246	*	peak435	7.17261	Distal Intergenic	1	22266239	22266300	62	1	100616433	ENST00000581169.1	-36394	ENSG00000266564	MIR4418	microRNA 4418
chr1	22264926	22265251	326	*	peak436	32.8651	Promoter (<=1kb)	1	22266239	22266300	62	1	100616433	ENST00000581169.1	-988	ENSG00000266564	MIR4418	microRNA 4418
chr1	22275255	22275486	232	*	peak437	8.54022	Distal Intergenic	1	22266239	22266300	62	1	100616433	ENST00000581169.1	9016	ENSG00000266564	MIR4418	microRNA 4418
chr1	22297102	22297355	254	*	peak438	53.13166	Distal Intergenic	1	22266239	22266300	62	1	100616433	ENST00000581169.1	30863	ENSG00000266564	MIR4418	microRNA 4418
chr1	22326349	22326573	225	*	peak439	28.22229	Distal Intergenic	1	22266239	22266300	62	1	100616433	ENST00000581169.1	60110	ENSG00000266564	MIR4418	microRNA 4418
chr1	22363484	22363677	194	*	peak440	7.56478	Distal Intergenic	1	22428838	22511763	82926	1	9923	ENST00000650433.1	-65161	ENSG00000184677	ZBTB40	zinc finger and BTB domain containing 40
chr1	22412577	22412815	239	*	peak441	15.18447	Distal Intergenic	1	22428838	22511763	82926	1	9923	ENST00000650433.1	-16023	ENSG00000184677	ZBTB40	zinc finger and BTB domain containing 40
chr1	22442521	22442852	332	*	peak442	55.09759	Intron (ENST00000650433.1/9923, intron 1 of 8)	1	22451851	22531154	79304	1	9923	ENST00000375647.5	-8999	ENSG00000184677	ZBTB40	zinc finger and BTB domain containing 40
chr1	22443428	22443640	213	*	peak443	36.75133	Intron (ENST00000650433.1/9923, intron 1 of 8)	1	22451851	22531154	79304	1	9923	ENST00000375647.5	-8211	ENSG00000184677	ZBTB40	zinc finger and BTB domain containing 40
chr1	22454684	22454823	140	*	peak444	6.89143	Promoter (2-3kb)	1	22451867	22506241	54375	1	9923	ENST00000400239.6	2817	ENSG00000184677	ZBTB40	zinc finger and BTB domain containing 40
chr1	22480793	22480972	180	*	peak445	4.86112	Intron (ENST00000650433.1/9923, intron 1 of 8)	1	22451867	22506241	54375	1	9923	ENST00000400239.6	28926	ENSG00000184677	ZBTB40	zinc finger and BTB domain containing 40
chr1	22487323	22487538	216	*	peak446	14.33454	Intron (ENST00000650433.1/9923, intron 1 of 8)	1	22451867	22506241	54375	1	9923	ENST00000400239.6	35456	ENSG00000184677	ZBTB40	zinc finger and BTB domain containing 40
chr1	22487918	22488077	160	*	peak447	12.09229	Intron (ENST00000650433.1/9923, intron 1 of 8)	1	22451867	22506241	54375	1	9923	ENST00000400239.6	36051	ENSG00000184677	ZBTB40	zinc finger and BTB domain containing 40
chr1	22629280	22629434	155	*	peak448	12.91263	Distal Intergenic	1	22633258	22633366	109	2	102466615	ENST00000614019.2	3932	ENSG00000276835	MIR6127	microRNA 6127
chr1	22631821	22632049	229	*	peak449	16.98486	Promoter (1-2kb)	1	22633258	22633366	109	2	102466615	ENST00000614019.2	1317	ENSG00000276835	MIR6127	microRNA 6127
chr1	22674280	22674424	145	*	peak450	8.13318	Distal Intergenic	1	22659399	22661535	2137	1	713	ENST00000695763.1	14881	ENSG00000173369	C1QB	complement C1q B chain
chr1	22708109	22708346	238	*	peak451	33.6553	Promoter (2-3kb)	1	22710839	22891265	180427	1	2048	ENST00000544305.5	-2493	ENSG00000133216	EPHB2	EPH receptor B2
chr1	22708541	22708863	323	*	peak452	35.2238	Promoter (1-2kb)	1	22710839	22891265	180427	1	2048	ENST00000544305.5	-1976	ENSG00000133216	EPHB2	EPH receptor B2
chr1	22717174	22717406	233	*	peak453	41.78077	Promoter (2-3kb)	1	22719517	22719598	82	1	100616391	ENST00000581646.1	-2111	ENSG00000265422	MIR4684	microRNA 4684
chr1	22786474	22786613	140	*	peak454	4.97992	Intron (ENST00000544305.5/2048, intron 3 of 6)	1	22775178	22913752	138575	1	2048	ENST00000374627.1	11296	ENSG00000133216	EPHB2	EPH receptor B2
chr1	22787704	22787843	140	*	peak455	5.16533	Intron (ENST00000544305.5/2048, intron 3 of 6)	1	22800240	22896478	96239	1	2048	ENST00000465676.1	-12397	ENSG00000133216	EPHB2	EPH receptor B2
chr1	22827795	22827934	140	*	peak456	8.2785	Intron (ENST00000544305.5/2048, intron 3 of 6)	1	22800240	22896478	96239	1	2048	ENST00000465676.1	27555	ENSG00000133216	EPHB2	EPH receptor B2
chr1	22983922	22984194	273	*	peak457	30.5821	Distal Intergenic	1	22953043	22972866	19824	2	646262	ENST00000426928.7	-11056	ENSG00000215906	LACTBL1	lactamase beta like 1
chr1	22984936	22985092	157	*	peak458	8.05941	Distal Intergenic	1	22953043	22972866	19824	2	646262	ENST00000426928.7	-12070	ENSG00000215906	LACTBL1	lactamase beta like 1
chr1	22987510	22987732	223	*	peak459	60.44229	Distal Intergenic	1	22953043	22972866	19824	2	646262	ENST00000426928.7	-14644	ENSG00000215906	LACTBL1	lactamase beta like 1
chr1	22997634	22997849	216	*	peak460	16.77266	Distal Intergenic	1	23010835	23014094	3260	2	729059	ENST00000622840.2	16245	ENSG00000227868	TEX46	testis expressed 46
chr1	23007234	23007445	212	*	peak461	25.42275	Distal Intergenic	1	23010835	23014094	3260	2	729059	ENST00000622840.2	6649	ENSG00000227868	TEX46	testis expressed 46
chr1	23019403	23019711	309	*	peak462	6.88831	Promoter (<=1kb)	1	23019443	23076570	57128	1	23028	ENST00000688680.1	0	ENSG00000004487	KDM1A	lysine demethylase 1A
chr1	23039617	23039794	178	*	peak463	9.96451	Intron (ENST00000688680.1/23028, intron 2 of 14)	1	23044305	23044372	68	1	100422866	ENST00000577915.1	-4511	ENSG00000263793	MIR3115	microRNA 3115
chr1	23100134	23100447	314	*	peak464	30.12499	Intron (ENST00000302291.9/7798, intron 2 of 3)	1	23079363	23083638	4276	1	23028	ENST00000690907.1	20771	ENSG00000004487	KDM1A	lysine demethylase 1A
chr1	23109133	23109318	186	*	peak465	11.48853	Intron (ENST00000302291.9/7798, intron 1 of 3)	1	23094155	23133679	39525	2	7798	ENST00000475164.2	24361	ENSG00000169641	LUZP1	leucine zipper protein 1
chr1	23110795	23111018	224	*	peak466	27.21531	Intron (ENST00000302291.9/7798, intron 1 of 3)	1	23094155	23133679	39525	2	7798	ENST00000475164.2	22661	ENSG00000169641	LUZP1	leucine zipper protein 1
chr1	23153109	23153298	190	*	peak467	10.67079	Intron (ENST00000302291.9/7798, intron 1 of 3)	1	23090427	23168817	78391	2	7798	ENST00000314174.5	15519	ENSG00000169641	LUZP1	leucine zipper protein 1
chr1	23167312	23167478	167	*	peak468	6.95548	Promoter (1-2kb)	1	23090427	23168817	78391	2	7798	ENST00000314174.5	1339	ENSG00000169641	LUZP1	leucine zipper protein 1
chr1	23183307	23183477	171	*	peak469	6.95548	Distal Intergenic	1	23093443	23177808	84366	2	7798	ENST00000706844.1	-5499	ENSG00000169641	LUZP1	leucine zipper protein 1
chr1	23207459	23207673	215	*	peak470	14.67	Intron (ENST00000374619.2/3352, intron 1 of 1)	1	23191895	23217502	25608	2	3352	ENST00000374619.2	9829	ENSG00000179546	HTR1D	5-hydroxytryptamine receptor 1D
chr1	23240042	23240229	188	*	peak471	10.59648	Distal Intergenic	1	23191895	23217502	25608	2	3352	ENST00000374619.2	-22540	ENSG00000179546	HTR1D	5-hydroxytryptamine receptor 1D
chr1	23347288	23347468	181	*	peak472	14.2863	Promoter (2-3kb)	1	23304688	23344336	39649	2	10236	ENST00000478691.5	-2952	ENSG00000125944	HNRNPR	heterogeneous nuclear ribonucleoprotein R
chr1	23374756	23374927	172	*	peak473	7.18463	Distal Intergenic	1	23370254	23370346	93	1	148898	ENST00000364535.1	4502	ENSG00000249087	ZNF436-AS1	ZNF436 antisense RNA 1
chr1	23375136	23375426	291	*	peak474	18.00024	Distal Intergenic	1	23370254	23370346	93	1	148898	ENST00000364535.1	4882	ENSG00000249087	ZNF436-AS1	ZNF436 antisense RNA 1
chr1	23423674	23423847	174	*	peak475	5.82056	Promoter (<=1kb)	1	23383433	23424618	41186	2	6920	ENST00000476978.2	771	ENSG00000204219	TCEA3	transcription elongation factor A3
chr1	23449391	23449609	219	*	peak476	22.17753	Intron (ENST00000336689.8/55616, intron 5 of 24)	1	23436927	23442271	5345	2	55616	ENST00000475814.5	-7120	ENSG00000088280	ASAP3	ArfGAP with SH3 domain, ankyrin repeat and PH domain 3
chr1	23506153	23506616	464	*	peak477	13.96054	3' UTR	1	23516359	23519396	3038	2	1870	ENST00000487237.1	12780	ENSG00000007968	E2F2	E2F transcription factor 2
chr1	23506866	23507061	196	*	peak478	8.28672	3' UTR	1	23516359	23519396	3038	2	1870	ENST00000487237.1	12335	ENSG00000007968	E2F2	E2F transcription factor 2
chr1	23532852	23533129	278	*	peak479	29.50361	Promoter (1-2kb)	1	23506438	23531233	24796	2	1870	ENST00000361729.3	-1619	ENSG00000007968	E2F2	E2F transcription factor 2
chr1	23539916	23540221	306	*	peak480	48.82774	Distal Intergenic	1	23506438	23531233	24796	2	1870	ENST00000361729.3	-8683	ENSG00000007968	E2F2	E2F transcription factor 2
chr1	23555934	23556226	293	*	peak481	12.71997	Promoter (2-3kb)	1	23557934	23559075	1142	2	3399	ENST00000463312.1	2849	ENSG00000117318	ID3	inhibitor of DNA binding 3
chr1	23556598	23556758	161	*	peak482	7.0594	Promoter (2-3kb)	1	23557934	23559075	1142	2	3399	ENST00000463312.1	2317	ENSG00000117318	ID3	inhibitor of DNA binding 3
chr1	23574448	23574697	250	*	peak483	25.97568	Distal Intergenic	1	23581495	23640568	59074	1	259283	ENST00000477916.5	-6798	ENSG00000197880	MDS2	myelodysplastic syndrome 2 translocation associated
chr1	23585648	23585853	206	*	peak484	22.07754	Intron (ENST00000477916.5/259283, intron 1 of 6)	1	23581495	23640568	59074	1	259283	ENST00000477916.5	4153	ENSG00000197880	MDS2	myelodysplastic syndrome 2 translocation associated
chr1	23651274	23651413	140	*	peak485	6.36802	Distal Intergenic	1	23627423	23640568	13146	1	259283	ENST00000686679.1	23851	ENSG00000197880	MDS2	myelodysplastic syndrome 2 translocation associated
chr1	23742359	23742530	172	*	peak486	11.28909	Promoter (<=1kb)	1	23743448	23762023	18576	1	6924	ENST00000609199.2	-918	ENSG00000011007	ELOA	elongin A
chr1	23747712	23747876	165	*	peak487	6.88831	Intron (ENST00000609199.2/6924, intron 1 of 9)	1	23744034	23750944	6911	1	6924	ENST00000487554.1	3678	ENSG00000011007	ELOA	elongin A
chr1	23845328	23845565	238	*	peak488	12.84785	3' UTR	1	23801887	23838620	36734	2	3155	ENST00000374487.6	-6708	ENSG00000117305	HMGCL	3-hydroxy-3-methylglutaryl-CoA lyase
chr1	23897155	23897294	140	*	peak489	8.13318	Intron (ENST00000374472.5/1269, intron 1 of 1)	1	23870515	23913362	42848	2	1269	ENST00000374472.5	16068	ENSG00000188822	CNR2	cannabinoid receptor 2
chr1	23913568	23913775	208	*	peak490	7.09794	Promoter (<=1kb)	1	23870515	23913362	42848	2	1269	ENST00000374472.5	-206	ENSG00000188822	CNR2	cannabinoid receptor 2
chr1	23920695	23920901	207	*	peak491	7.73263	Distal Intergenic	1	23870515	23913362	42848	2	1269	ENST00000374472.5	-7333	ENSG00000188822	CNR2	cannabinoid receptor 2
chr1	24129184	24129415	232	*	peak492	7.90907	Intron (ENST00000270800.2/58985, intron 4 of 6)	1	24119771	24143140	23370	2	58985	ENST00000270800.2	13725	ENSG00000142677	IL22RA1	interleukin 22 receptor subunit alpha 1
chr1	24134197	24134382	186	*	peak493	8.38048	Exon (ENST00000270800.2/58985, exon 4 of 7)	1	24119771	24143140	23370	2	58985	ENST00000270800.2	8758	ENSG00000142677	IL22RA1	interleukin 22 receptor subunit alpha 1
chr1	24199430	24199572	143	*	peak494	11.15161	Promoter (<=1kb)	1	24199558	24355212	155655	1	57822	ENST00000690803.1	0	ENSG00000158055	GRHL3	grainyhead like transcription factor 3
chr1	24262501	24262747	247	*	peak495	37.91299	Intron (ENST00000690803.1/57822, intron 2 of 15)	1	24318764	24355312	36549	1	57822	ENST00000692334.1	-56017	ENSG00000158055	GRHL3	grainyhead like transcription factor 3
chr1	24262881	24263539	659	*	peak496	23.47976	Intron (ENST00000690803.1/57822, intron 2 of 15)	1	24318764	24355312	36549	1	57822	ENST00000692334.1	-55225	ENSG00000158055	GRHL3	grainyhead like transcription factor 3
chr1	24266512	24266958	447	*	peak497	25.26554	Intron (ENST00000690803.1/57822, intron 2 of 15)	1	24318764	24355312	36549	1	57822	ENST00000692334.1	-51806	ENSG00000158055	GRHL3	grainyhead like transcription factor 3
chr1	24276832	24277019	188	*	peak498	13.57855	Intron (ENST00000690803.1/57822, intron 2 of 15)	1	24318764	24355312	36549	1	57822	ENST00000692334.1	-41745	ENSG00000158055	GRHL3	grainyhead like transcription factor 3
chr1	24293671	24293904	234	*	peak499	30.2517	Intron (ENST00000690803.1/57822, intron 2 of 15)	1	24318764	24355312	36549	1	57822	ENST00000692334.1	-24860	ENSG00000158055	GRHL3	grainyhead like transcription factor 3
chr1	24294358	24294620	263	*	peak500	24.49082	Intron (ENST00000690803.1/57822, intron 2 of 15)	1	24318764	24355312	36549	1	57822	ENST00000692334.1	-24144	ENSG00000158055	GRHL3	grainyhead like transcription factor 3
chr1	24301326	24301488	163	*	peak501	9.66652	Intron (ENST00000690803.1/57822, intron 2 of 15)	1	24318764	24355312	36549	1	57822	ENST00000692334.1	-17276	ENSG00000158055	GRHL3	grainyhead like transcription factor 3
chr1	24308825	24309120	296	*	peak502	42.86288	Intron (ENST00000690803.1/57822, intron 2 of 15)	1	24318764	24355312	36549	1	57822	ENST00000692334.1	-9644	ENSG00000158055	GRHL3	grainyhead like transcription factor 3
chr1	24311060	24311201	142	*	peak503	7.65262	Intron (ENST00000690803.1/57822, intron 2 of 15)	1	24318764	24355312	36549	1	57822	ENST00000692334.1	-7563	ENSG00000158055	GRHL3	grainyhead like transcription factor 3
chr1	24312901	24313058	158	*	peak504	9.98413	Intron (ENST00000690803.1/57822, intron 2 of 15)	1	24318764	24355312	36549	1	57822	ENST00000692334.1	-5706	ENSG00000158055	GRHL3	grainyhead like transcription factor 3
chr1	24314285	24314536	252	*	peak505	9.61802	Intron (ENST00000690803.1/57822, intron 2 of 15)	1	24318764	24355312	36549	1	57822	ENST00000692334.1	-4228	ENSG00000158055	GRHL3	grainyhead like transcription factor 3
chr1	24321751	24321957	207	*	peak506	12.12374	Promoter (<=1kb)	1	24307556	24321901	14346	2	105376871	ENST00000437965.1	0	NA	GRHL3-AS1	GRHL3 antisense RNA 1
chr1	24322272	24322543	272	*	peak507	20.02046	Promoter (<=1kb)	1	24307556	24321901	14346	2	105376871	ENST00000437965.1	-371	NA	GRHL3-AS1	GRHL3 antisense RNA 1
chr1	24334404	24334565	162	*	peak508	10.20082	Promoter (2-3kb)	1	24337498	24342195	4698	1	57822	ENST00000528181.1	-2933	ENSG00000158055	GRHL3	grainyhead like transcription factor 3
chr1	24335081	24335233	153	*	peak509	11.98569	Promoter (2-3kb)	1	24337498	24342195	4698	1	57822	ENST00000528181.1	-2265	ENSG00000158055	GRHL3	grainyhead like transcription factor 3
chr1	24338215	24338494	280	*	peak510	55.54472	Promoter (<=1kb)	1	24337498	24342195	4698	1	57822	ENST00000528181.1	717	ENSG00000158055	GRHL3	grainyhead like transcription factor 3
chr1	24420760	24420925	166	*	peak511	12.49946	Intron (ENST00000374399.9/57185, intron 2 of 11)	1	24357005	24416934	59930	2	90529	ENST00000468303.5	-3826	ENSG00000001460	STPG1	sperm tail PG-rich repeat containing 1
chr1	24463915	24464213	299	*	peak512	28.99664	3' UTR	1	24456166	24466378	10213	1	57185	ENST00000432012.1	7749	ENSG00000001461	NIPAL3	NIPA like domain containing 3
chr1	24503579	24503814	236	*	peak513	45.76527	Promoter (<=1kb)	1	24502897	24537019	34123	1	11123	ENST00000616511.4	682	ENSG00000117602	RCAN3	RCAN family member 3
chr1	24509408	24509582	175	*	peak514	8.00806	Promoter (1-2kb)	1	24507567	24535357	27791	1	11123	ENST00000425530.3	1841	ENSG00000117602	RCAN3	RCAN family member 3
chr1	24515747	24515952	206	*	peak515	8.46493	Promoter (1-2kb)	1	24514373	24535279	20907	1	11123	ENST00000374393.4	1374	ENSG00000117602	RCAN3	RCAN family member 3
chr1	24530389	24530528	140	*	peak516	6.15449	Promoter (2-3kb)	1	24533114	24535861	2748	1	11123	ENST00000482807.1	-2586	ENSG00000117602	RCAN3	RCAN family member 3
chr1	24535839	24536071	233	*	peak517	33.8791	Promoter (<=1kb)	1	24496270	24535400	39131	2	100750325	ENST00000651630.1	-439	ENSG00000286061	RCAN3AS	RCAN3 antisense RNA
chr1	24544077	24544303	227	*	peak518	15.81162	Intron (ENST00000577528.1/100506985, intron 2 of 2)	1	24496270	24535400	39131	2	100750325	ENST00000651630.1	-8677	ENSG00000286061	RCAN3AS	RCAN3 antisense RNA
chr1	24591870	24592080	211	*	peak519	13.03555	Promoter (2-3kb)	1	24589464	24609328	19865	1	400746	ENST00000486262.1	2406	ENSG00000184454	NCMAP	non-compact myelin associated protein
chr1	24597892	24598080	189	*	peak520	17.12043	Intron (ENST00000374392.3/400746, intron 2 of 3)	1	24589464	24609328	19865	1	400746	ENST00000486262.1	8428	ENSG00000184454	NCMAP	non-compact myelin associated protein
chr1	24600613	24600834	222	*	peak521	27.48277	Intron (ENST00000374392.3/400746, intron 2 of 3)	1	24589464	24609328	19865	1	400746	ENST00000486262.1	11149	ENSG00000184454	NCMAP	non-compact myelin associated protein
chr1	24605556	24606195	640	*	peak522	44.35876	3' UTR	1	24589464	24609328	19865	1	400746	ENST00000486262.1	16092	ENSG00000184454	NCMAP	non-compact myelin associated protein
chr1	24606470	24606614	145	*	peak523	7.2463	3' UTR	1	24589464	24609328	19865	1	400746	ENST00000486262.1	17006	ENSG00000184454	NCMAP	non-compact myelin associated protein
chr1	24632899	24633069	171	*	peak524	11.49301	Promoter (<=1kb)	1	24633066	24650032	16967	1	10250	ENST00000478890.5	0	ENSG00000133226	SRRM1	serine and arginine repetitive matrix 1
chr1	24692816	24693021	206	*	peak525	22.78742	Distal Intergenic	1	24669583	24671469	1887	1	10250	ENST00000474843.1	23233	ENSG00000133226	SRRM1	serine and arginine repetitive matrix 1
chr1	24694434	24694700	267	*	peak526	21.12832	Distal Intergenic	1	24669583	24671469	1887	1	10250	ENST00000474843.1	24851	ENSG00000133226	SRRM1	serine and arginine repetitive matrix 1
chr1	24711422	24711616	195	*	peak527	7.87632	Intron (ENST00000641176.1/ENST00000641176.1, intron 2 of 3)	1	24745382	24839907	94526	1	25932	ENST00000497755.1	-33766	ENSG00000169504	CLIC4	chloride intracellular channel 4
chr1	24713317	24713505	189	*	peak528	15.52311	Intron (ENST00000641176.1/ENST00000641176.1, intron 2 of 3)	1	24745382	24839907	94526	1	25932	ENST00000497755.1	-31877	ENSG00000169504	CLIC4	chloride intracellular channel 4
chr1	24718946	24719166	221	*	peak529	6.08527	Distal Intergenic	1	24745382	24839907	94526	1	25932	ENST00000497755.1	-26216	ENSG00000169504	CLIC4	chloride intracellular channel 4
chr1	24725187	24725603	417	*	peak530	8.71896	Distal Intergenic	1	24745382	24839907	94526	1	25932	ENST00000497755.1	-19779	ENSG00000169504	CLIC4	chloride intracellular channel 4
chr1	24741983	24742171	189	*	peak531	30.70719	Distal Intergenic	1	24745382	24839907	94526	1	25932	ENST00000497755.1	-3211	ENSG00000169504	CLIC4	chloride intracellular channel 4
chr1	24743954	24744306	353	*	peak532	11.52316	Promoter (1-2kb)	1	24745382	24839907	94526	1	25932	ENST00000497755.1	-1076	ENSG00000169504	CLIC4	chloride intracellular channel 4
chr1	24762280	24762472	193	*	peak533	5.57048	Intron (ENST00000497755.1/25932, intron 1 of 5)	1	24745447	24844321	98875	1	25932	ENST00000374379.9	16833	ENSG00000169504	CLIC4	chloride intracellular channel 4
chr1	24765509	24765686	178	*	peak534	16.34791	Intron (ENST00000497755.1/25932, intron 1 of 5)	1	24745447	24844321	98875	1	25932	ENST00000374379.9	20062	ENSG00000169504	CLIC4	chloride intracellular channel 4
chr1	24817115	24817425	311	*	peak535	49.78826	Intron (ENST00000497755.1/25932, intron 4 of 5)	1	24745447	24844321	98875	1	25932	ENST00000374379.9	71668	ENSG00000169504	CLIC4	chloride intracellular channel 4
chr1	24817740	24817888	149	*	peak536	4.23474	Intron (ENST00000497755.1/25932, intron 4 of 5)	1	24745447	24844321	98875	1	25932	ENST00000374379.9	72293	ENSG00000169504	CLIC4	chloride intracellular channel 4
chr1	24823055	24823231	177	*	peak537	7.81408	Intron (ENST00000497755.1/25932, intron 4 of 5)	1	24745447	24844321	98875	1	25932	ENST00000374379.9	77608	ENSG00000169504	CLIC4	chloride intracellular channel 4
chr1	24824091	24824301	211	*	peak538	10.85029	Intron (ENST00000497755.1/25932, intron 4 of 5)	1	24745447	24844321	98875	1	25932	ENST00000374379.9	78644	ENSG00000169504	CLIC4	chloride intracellular channel 4
chr1	24848098	24848319	222	*	peak539	17.8169	Distal Intergenic	1	24919345	24919416	72	2	102465437	ENST00000614863.1	71097	ENSG00000278034	MIR6731	microRNA 6731
chr1	24952445	24952584	140	*	peak540	5.82056	Intron (ENST00000338888.4/864, intron 2 of 6)	1	24961345	24963097	1753	1	105376878	ENST00000456316.1	-8761	NA	RUNX3-AS1	RUNX3 antisense RNA 1
chr1	25138345	25138524	180	*	peak541	15.89545	Distal Intergenic	1	25229015	25232432	3418	2	25949	ENST00000474160.1	93908	ENSG00000117614	SYF2	SYF2 pre-mRNA splicing factor
chr1	25233132	25233381	250	*	peak542	18.16923	Promoter (<=1kb)	1	25230309	25232502	2194	2	25949	ENST00000476231.1	-630	ENSG00000117614	SYF2	SYF2 pre-mRNA splicing factor
chr1	25250217	25250362	146	*	peak543	10.25583	Promoter (2-3kb)	1	25242255	25247457	5203	2	57035	ENST00000568254.5	-2760	ENSG00000117616	RSRP1	arginine and serine rich protein 1
chr1	25250540	25250734	195	*	peak544	16.40466	Intron (ENST00000473314.6/57035, intron 1 of 5)	1	25242255	25247457	5203	2	57035	ENST00000568254.5	-3083	ENSG00000117616	RSRP1	arginine and serine rich protein 1
chr1	25253901	25254150	250	*	peak545	16.53091	Exon (ENST00000450820.2/57035, exon 2 of 2)	1	25242255	25247457	5203	2	57035	ENST00000568254.5	-6444	ENSG00000117616	RSRP1	arginine and serine rich protein 1
chr1	25435515	25435745	231	*	peak546	5.16533	Intron (ENST00000399766.7/55219, intron 1 of 8)	1	25430960	25499230	68271	1	55219	ENST00000647928.1	4555	ENSG00000204178	MACO1	macoilin 1
chr1	25446829	25446987	159	*	peak547	8.07534	Promoter (1-2kb)	1	25448893	25458783	9891	1	55219	ENST00000470035.1	-1906	ENSG00000204178	MACO1	macoilin 1
chr1	25470180	25470603	424	*	peak548	33.14669	Intron (ENST00000399766.7/55219, intron 4 of 8)	1	25448893	25458783	9891	1	55219	ENST00000470035.1	21287	ENSG00000204178	MACO1	macoilin 1
chr1	25476796	25476977	182	*	peak549	11.75212	Intron (ENST00000399766.7/55219, intron 4 of 8)	1	25448893	25458783	9891	1	55219	ENST00000470035.1	27903	ENSG00000204178	MACO1	macoilin 1
chr1	25486007	25486310	304	*	peak550	74.9589	Intron (ENST00000399766.7/55219, intron 6 of 8)	1	25448893	25458783	9891	1	55219	ENST00000470035.1	37114	ENSG00000204178	MACO1	macoilin 1
chr1	25486445	25486588	144	*	peak551	8.14867	Intron (ENST00000399766.7/55219, intron 6 of 8)	1	25448893	25458783	9891	1	55219	ENST00000470035.1	37552	ENSG00000204178	MACO1	macoilin 1
chr1	25568260	25568610	351	*	peak552	21.82264	3' UTR	1	25564591	25567636	3046	1	26119	ENST00000470950.1	3669	ENSG00000157978	LDLRAP1	low density lipoprotein receptor adaptor protein 1
chr1	25588307	25588601	295	*	peak553	75.4012	Intron (ENST00000412797.1/26119, intron 1 of 1)	1	25581478	25590356	8879	1	26119	ENST00000412797.1	6829	ENSG00000157978	LDLRAP1	low density lipoprotein receptor adaptor protein 1
chr1	25610696	25610914	219	*	peak554	7.99548	Distal Intergenic	1	25616791	25784450	167660	1	57134	ENST00000374332.9	-5877	ENSG00000117643	MAN1C1	mannosidase alpha class 1C member 1
chr1	25636255	25636394	140	*	peak555	4.70179	Intron (ENST00000374332.9/57134, intron 1 of 11)	1	25617850	25784450	166601	1	57134	ENST00000263979.7	18405	ENSG00000117643	MAN1C1	mannosidase alpha class 1C member 1
chr1	25688281	25688627	347	*	peak556	12.75678	Promoter (1-2kb)	1	25686502	25761684	75183	1	57134	ENST00000473891.1	1779	ENSG00000117643	MAN1C1	mannosidase alpha class 1C member 1
chr1	25695151	25695420	270	*	peak557	8.64271	Intron (ENST00000374332.9/57134, intron 2 of 11)	1	25686502	25761684	75183	1	57134	ENST00000473891.1	8649	ENSG00000117643	MAN1C1	mannosidase alpha class 1C member 1
chr1	25707622	25707886	265	*	peak558	22.95988	Promoter (1-2kb)	1	25709602	25784450	74849	1	57134	ENST00000374329.1	-1716	ENSG00000117643	MAN1C1	mannosidase alpha class 1C member 1
chr1	25708410	25708599	190	*	peak559	16.00505	Promoter (1-2kb)	1	25709602	25784450	74849	1	57134	ENST00000374329.1	-1003	ENSG00000117643	MAN1C1	mannosidase alpha class 1C member 1
chr1	25723309	25723456	148	*	peak560	7.68796	Intron (ENST00000374332.9/57134, intron 2 of 11)	1	25709602	25784450	74849	1	57134	ENST00000374329.1	13707	ENSG00000117643	MAN1C1	mannosidase alpha class 1C member 1
chr1	25724259	25724419	161	*	peak561	8.47542	Intron (ENST00000374332.9/57134, intron 2 of 11)	1	25709602	25784450	74849	1	57134	ENST00000374329.1	14657	ENSG00000117643	MAN1C1	mannosidase alpha class 1C member 1
chr1	25726137	25726281	145	*	peak562	8.34884	Intron (ENST00000374332.9/57134, intron 2 of 11)	1	25709602	25784450	74849	1	57134	ENST00000374329.1	16535	ENSG00000117643	MAN1C1	mannosidase alpha class 1C member 1
chr1	25780283	25780581	299	*	peak563	15.28738	Promoter (<=1kb)	1	25780714	25784292	3579	1	57134	ENST00000487493.1	-133	ENSG00000117643	MAN1C1	mannosidase alpha class 1C member 1
chr1	25790268	25790492	225	*	peak564	5.29481	Distal Intergenic	1	25780714	25784292	3579	1	57134	ENST00000487493.1	9554	ENSG00000117643	MAN1C1	mannosidase alpha class 1C member 1
chr1	25818053	25818195	143	*	peak565	6.95548	Promoter (<=1kb)	1	25818640	25829514	10875	1	56181	ENST00000424294.5	-445	ENSG00000117640	MTFR1L	mitochondrial fission regulator 1 like
chr1	25848486	25848696	211	*	peak566	17.15497	Intron (ENST00000538789.5/79000, intron 1 of 3)	1	25834006	25859457	25452	2	79000	ENST00000374298.4	10761	ENSG00000127423	AUNIP	aurora kinase A and ninein interacting protein
chr1	25879700	25879970	271	*	peak567	18.41731	Distal Intergenic	1	25861484	25875708	14225	2	164091	ENST00000675840.1	-3992	ENSG00000182749	PAQR7	progestin and adipoQ receptor family member 7
chr1	25888680	25888841	162	*	peak568	10.73145	Intron (ENST00000513116.1/3925, intron 1 of 1)	1	25884181	25892607	8427	2	3925	ENST00000513116.1	3766	ENSG00000117632	STMN1	stathmin 1
chr1	25890433	25890710	278	*	peak569	8.42124	Promoter (1-2kb)	1	25884181	25892607	8427	2	3925	ENST00000513116.1	1897	ENSG00000117632	STMN1	stathmin 1
chr1	25997065	25997327	263	*	peak570	16.17472	Promoter (<=1kb)	1	25983956	25997621	13666	2	5051	ENST00000439092.6	294	ENSG00000158006	PAFAH2	platelet activating factor acetylhydrolase 2
chr1	26012545	26012705	161	*	peak571	7.81869	Distal Intergenic	1	26006216	26006299	84	1	124900433	ENST00000516882.1	6329	ENSG00000252691	LOC124900433	small Cajal body-specific RNA 18
chr1	26050339	26050562	224	*	peak572	26.81288	Distal Intergenic	1	26037252	26046118	8867	2	7780	ENST00000374276.4	-4221	ENSG00000158014	SLC30A2	solute carrier family 30 member 2
chr1	26051030	26051180	151	*	peak573	10.21958	Distal Intergenic	1	26037252	26046118	8867	2	7780	ENST00000374276.4	-4912	ENSG00000158014	SLC30A2	solute carrier family 30 member 2
chr1	26066312	26066529	218	*	peak574	7.14777	Promoter (1-2kb)	1	26051301	26067630	16330	2	84676	ENST00000374272.4	1101	ENSG00000158022	TRIM63	tripartite motif containing 63
chr1	26078533	26078885	353	*	peak575	117.30243	Distal Intergenic	1	26061244	26068436	7193	2	84676	ENST00000483052.1	-10097	ENSG00000158022	TRIM63	tripartite motif containing 63
chr1	26079954	26080213	260	*	peak576	89.43267	Distal Intergenic	1	26061244	26068436	7193	2	84676	ENST00000483052.1	-11518	ENSG00000158022	TRIM63	tripartite motif containing 63
chr1	26093070	26093229	160	*	peak577	10.96488	Distal Intergenic	1	26111165	26125530	14366	1	149420	ENST00000619836.4	-17936	ENSG00000175087	PDIK1L	PDLIM1 interacting kinase 1 like
chr1	26097715	26098045	331	*	peak578	59.16322	Distal Intergenic	1	26111165	26125530	14366	1	149420	ENST00000619836.4	-13120	ENSG00000175087	PDIK1L	PDLIM1 interacting kinase 1 like
chr1	26109682	26109850	169	*	peak579	7.0246	Promoter (1-2kb)	1	26111165	26125530	14366	1	149420	ENST00000619836.4	-1315	ENSG00000175087	PDIK1L	PDLIM1 interacting kinase 1 like
chr1	26121917	26122178	262	*	peak580	24.72167	Exon (ENST00000619836.4/149420, exon 3 of 3)	1	26111837	26125543	13707	1	149420	ENST00000374271.8	10080	ENSG00000175087	PDIK1L	PDLIM1 interacting kinase 1 like
chr1	26122468	26122641	174	*	peak581	15.11721	3' UTR	1	26111837	26125543	13707	1	149420	ENST00000374271.8	10631	ENSG00000175087	PDIK1L	PDLIM1 interacting kinase 1 like
chr1	26123552	26123931	380	*	peak582	36.21317	3' UTR	1	26111837	26125543	13707	1	149420	ENST00000374271.8	11715	ENSG00000175087	PDIK1L	PDLIM1 interacting kinase 1 like
chr1	26126307	26126469	163	*	peak583	6.18031	Distal Intergenic	1	26111837	26125543	13707	1	149420	ENST00000374271.8	14470	ENSG00000175087	PDIK1L	PDLIM1 interacting kinase 1 like
chr1	26165520	26165800	281	*	peak584	53.99534	Promoter (2-3kb)	1	26165708	26168581	2874	2	110806296	ENST00000635463.1	2781	ENSG00000282872	C1orf232	chromosome 1 open reading frame 230
chr1	26174514	26174687	174	*	peak585	12.06347	Promoter (2-3kb)	1	26169521	26171832	2312	2	118568799	ENST00000433939.7	-2682	ENSG00000236782	ZNF593OS	ZNF593 opposite strand
chr1	26175084	26175251	168	*	peak586	8.36558	Promoter (2-3kb)	1	26177484	26183795	6312	1	10256	ENST00000481077.6	-2233	ENSG00000142675	CNKSR1	connector enhancer of kinase suppressor of Ras 1
chr1	26178121	26178311	191	*	peak587	8.8909	Promoter (<=1kb)	1	26177512	26189882	12371	1	10256	ENST00000482227.5	609	ENSG00000142675	CNKSR1	connector enhancer of kinase suppressor of Ras 1
chr1	26317672	26317915	244	*	peak588	9.37019	Promoter (<=1kb)	1	26317958	26318994	1037	1	1043	ENST00000492808.5	-43	ENSG00000169442	CD52	CD52 molecule
chr1	26351545	26351754	210	*	peak589	10.85029	Promoter (2-3kb)	1	26342754	26354096	11343	2	55057	ENST00000374207.4	2342	ENSG00000176092	CRYBG2	crystallin beta-gamma domain containing 2
chr1	26419097	26419333	237	*	peak590	26.07315	Intron (ENST00000254231.4/79727, intron 2 of 4)	1	26410817	26429728	18912	1	79727	ENST00000326279.11	8280	ENSG00000131914	LIN28A	lin-28 homolog A
chr1	26450967	26451156	190	*	peak591	16.52521	Intron (ENST00000434391.6/79947, intron 6 of 8)	1	26446364	26467527	21164	1	79947	ENST00000416052.1	4603	ENSG00000117682	DHDDS	dehydrodolichyl diphosphate synthase subunit
chr1	26483963	26484157	195	*	peak592	13.28263	Distal Intergenic	1	26473429	26475360	1932	1	3151	ENST00000493418.1	10534	ENSG00000198830	HMGN2	high mobility group nucleosomal binding domain 2
chr1	26487570	26487784	215	*	peak593	12.17484	Distal Intergenic	1	26473429	26475360	1932	1	3151	ENST00000493418.1	14141	ENSG00000198830	HMGN2	high mobility group nucleosomal binding domain 2
chr1	26494048	26494248	201	*	peak594	18.61548	Distal Intergenic	1	26473429	26475360	1932	1	3151	ENST00000493418.1	20619	ENSG00000198830	HMGN2	high mobility group nucleosomal binding domain 2
chr1	26499147	26499351	205	*	peak595	5.29481	Distal Intergenic	1	26473429	26475360	1932	1	3151	ENST00000493418.1	25718	ENSG00000198830	HMGN2	high mobility group nucleosomal binding domain 2
chr1	26529169	26529385	217	*	peak596	18.52977	Promoter (<=1kb)	1	26529761	26546983	17223	1	6195	ENST00000525525.5	-376	ENSG00000117676	RPS6KA1	ribosomal protein S6 kinase A1
chr1	26612913	26613087	175	*	peak597	5.49748	Distal Intergenic	1	26602369	26602432	64	2	124904769	ENST00000516620.2	-10481	ENSG00000252429	LOC124904769	U7 small nuclear RNA
chr1	26635863	26636118	256	*	peak598	32.19863	Distal Intergenic	1	26642286	26642389	104	2	124904813	ENST00000459201.1	6271	ENSG00000238316	LOC124904813	small nucleolar RNA U13
chr1	26693032	26693227	196	*	peak599	20.36595	Promoter (<=1kb)	1	26693236	26781177	87942	1	8289	ENST00000430799.7	-9	ENSG00000117713	ARID1A	AT-rich interaction domain 1A
chr1	26698264	26698473	210	*	peak600	17.0863	Promoter (1-2kb)	1	26696404	26780817	84414	1	8289	ENST00000457599.6	1860	ENSG00000117713	ARID1A	AT-rich interaction domain 1A
chr1	26707641	26707794	154	*	peak601	5.82056	Intron (ENST00000430799.7/8289, intron 1 of 19)	1	26696404	26780817	84414	1	8289	ENST00000457599.6	11237	ENSG00000117713	ARID1A	AT-rich interaction domain 1A
chr1	26715130	26715305	176	*	peak602	6.01779	Intron (ENST00000430799.7/8289, intron 1 of 19)	1	26727708	26731318	3611	1	8289	ENST00000524572.1	-12403	ENSG00000117713	ARID1A	AT-rich interaction domain 1A
chr1	26747037	26747380	344	*	peak603	53.41836	Intron (ENST00000430799.7/8289, intron 4 of 19)	1	26752952	26765080	12129	1	8289	ENST00000636958.1	-5572	ENSG00000117713	ARID1A	AT-rich interaction domain 1A
chr1	26785034	26785205	172	*	peak604	18.88996	Promoter (1-2kb)	1	26787054	26798257	11204	1	55650	ENST00000455364.2	-1849	ENSG00000060642	PIGV	phosphatidylinositol glycan anchor biosynthesis class V
chr1	26786924	26787210	287	*	peak605	35.64243	Promoter (<=1kb)	1	26787054	26798257	11204	1	55650	ENST00000455364.2	0	ENSG00000060642	PIGV	phosphatidylinositol glycan anchor biosynthesis class V
chr1	26890082	26890342	261	*	peak606	14.52939	Promoter (<=1kb)	1	26876132	26890283	14152	2	54707	ENST00000374135.9	0	ENSG00000142751	GPN2	GPN-loop GTPase 2
chr1	26907542	26907767	226	*	peak607	6.29571	Intron (ENST00000435827.6/10726, intron 2 of 6)	1	26911489	26913975	2487	2	8431	ENST00000254227.4	6208	ENSG00000131910	NR0B2	nuclear receptor subfamily 0 group B member 2
chr1	27008222	27008416	195	*	peak608	3.90801	Intron (ENST00000289166.6/115572, intron 1 of 1)	1	27005020	27012850	7831	2	115572	ENST00000289166.6	4434	ENSG00000158246	TENT5B	terminal nucleotidyltransferase 5B
chr1	27144561	27144813	253	*	peak609	22.81746	Intron (ENST00000263980.8/6548, intron 1 of 11)	1	27105451	27154598	49148	2	6548	ENST00000374086.3	9785	ENSG00000090020	SLC9A1	solute carrier family 9 member A1
chr1	27148071	27148279	209	*	peak610	17.0013	Intron (ENST00000263980.8/6548, intron 1 of 11)	1	27105451	27154598	49148	2	6548	ENST00000374086.3	6319	ENSG00000090020	SLC9A1	solute carrier family 9 member A1
chr1	27166465	27166674	210	*	peak611	23.67411	Promoter (<=1kb)	1	27114233	27166981	52749	2	6548	ENST00000374084.2	307	ENSG00000090020	SLC9A1	solute carrier family 9 member A1
chr1	27444693	27444926	234	*	peak612	14.17262	Intron (ENST00000618852.5/10163, intron 1 of 8)	1	27408197	27490051	81855	2	10163	ENST00000536657.1	45125	ENSG00000158195	WASF2	WASP family member 2
chr1	27500097	27500285	189	*	peak613	7.48381	Distal Intergenic	1	27404230	27490167	85938	2	10163	ENST00000618852.5	-9930	ENSG00000158195	WASF2	WASP family member 2
chr1	27523554	27523857	304	*	peak614	7.47915	Promoter (1-2kb)	1	27525805	27530561	4757	1	105376892	ENST00000443579.1	-1948	NA	LOC105376892	uncharacterized LOC105376892
chr1	27542655	27542968	314	*	peak615	22.06396	Intron (ENST00000247087.10/27245, intron 5 of 5)	1	27552773	27553545	773	2	27245	ENST00000644833.1	10577	ENSG00000126705	AHDC1	AT-hook DNA binding motif containing 1
chr1	27553483	27553689	207	*	peak616	7.76312	Promoter (<=1kb)	1	27552773	27553545	773	2	27245	ENST00000644833.1	0	ENSG00000126705	AHDC1	AT-hook DNA binding motif containing 1
chr1	27556379	27556555	177	*	peak617	13.80258	Promoter (1-2kb)	1	27551668	27558361	6694	2	27245	ENST00000487743.3	1806	ENSG00000126705	AHDC1	AT-hook DNA binding motif containing 1
chr1	27656382	27656556	175	*	peak618	8.087	Distal Intergenic	1	27660328	27662722	2395	2	111216282	ENST00000440492.1	6166	ENSG00000233975	LINC02574	long intergenic non-protein coding RNA 2574
chr1	27670811	27670950	140	*	peak619	6.95925	Promoter (1-2kb)	1	27666064	27672178	6115	2	2537	ENST00000339145.8	1228	ENSG00000126709	IFI6	interferon alpha inducible protein 6
chr1	27682708	27682956	249	*	peak620	36.8065	Intron (ENST00000626608.2/ENST00000626608.2, intron 2 of 2)	1	27666065	27672212	6148	2	2537	ENST00000679644.1	-10496	ENSG00000126709	IFI6	interferon alpha inducible protein 6
chr1	27684283	27684469	187	*	peak621	17.59068	Intron (ENST00000628586.2/ENST00000628586.2, intron 2 of 2)	1	27666065	27672212	6148	2	2537	ENST00000679644.1	-12071	ENSG00000126709	IFI6	interferon alpha inducible protein 6
chr1	27687952	27688160	209	*	peak622	32.08604	Intron (ENST00000628586.2/ENST00000628586.2, intron 2 of 2)	1	27666065	27672212	6148	2	2537	ENST00000679644.1	-15740	ENSG00000126709	IFI6	interferon alpha inducible protein 6
chr1	27688846	27689076	231	*	peak623	22.52146	Intron (ENST00000628586.2/ENST00000628586.2, intron 2 of 2)	1	27666065	27672212	6148	2	2537	ENST00000679644.1	-16634	ENSG00000126709	IFI6	interferon alpha inducible protein 6
chr1	27695788	27696105	318	*	peak624	84.73984	Intron (ENST00000625232.2/ENST00000625232.2, intron 4 of 4)	1	27666065	27672212	6148	2	2537	ENST00000679644.1	-23576	ENSG00000126709	IFI6	interferon alpha inducible protein 6
chr1	27712454	27712920	467	*	peak625	104.14005	Distal Intergenic	1	27725961	27763116	37156	1	199870	ENST00000373954.11	-13041	ENSG00000009780	FAM76A	family with sequence similarity 76 member A
chr1	27713639	27713816	178	*	peak626	19.1758	Distal Intergenic	1	27725961	27763116	37156	1	199870	ENST00000373954.11	-12145	ENSG00000009780	FAM76A	family with sequence similarity 76 member A
chr1	27785855	27786060	206	*	peak627	24.86733	Intron (ENST00000373943.9/23673, intron 1 of 8)	1	27773255	27802039	28785	1	23673	ENST00000468761.1	12600	ENSG00000117758	STX12	syntaxin 12
chr1	27823130	27823269	140	*	peak628	4.73086	3' UTR	1	27830782	27851676	20895	1	5511	ENST00000311772.10	-7513	ENSG00000117751	PPP1R8	protein phosphatase 1 regulatory subunit 8
chr1	27867333	27867488	156	*	peak629	5.22974	Distal Intergenic	1	27872543	27886685	14143	1	9473	ENST00000328928.11	-5055	ENSG00000130775	THEMIS2	thymocyte selection associated family member 2
chr1	27933586	27933738	153	*	peak630	8.8742	Promoter (1-2kb)	1	27935000	27959152	24153	1	27293	ENST00000373894.8	-1262	ENSG00000130768	SMPDL3B	sphingomyelin phosphodiesterase acid like 3B
chr1	27933891	27934063	173	*	peak631	11.16366	Promoter (<=1kb)	1	27935000	27959152	24153	1	27293	ENST00000373894.8	-937	ENSG00000130768	SMPDL3B	sphingomyelin phosphodiesterase acid like 3B
chr1	27943071	27943728	658	*	peak632	43.54383	Intron (ENST00000373894.8/27293, intron 1 of 7)	1	27935110	27959151	24042	1	27293	ENST00000549094.1	7961	ENSG00000130768	SMPDL3B	sphingomyelin phosphodiesterase acid like 3B
chr1	27973859	27974102	244	*	peak633	49.14493	3' UTR	1	27960262	27967572	7311	1	55113	ENST00000675359.1	13597	ENSG00000158156	XKR8	XK related 8
chr1	28002738	28002887	150	*	peak634	7.09794	Intron (ENST00000373871.8/2140, intron 11 of 17)	1	27988473	28011086	22614	2	2140	ENST00000495923.5	8199	ENSG00000158161	EYA3	EYA transcriptional coactivator and phosphatase 3
chr1	28038041	28038180	140	*	peak635	6.95548	Promoter (2-3kb)	1	28010796	28035679	24884	2	2140	ENST00000468665.1	-2362	ENSG00000158161	EYA3	EYA transcriptional coactivator and phosphatase 3
chr1	28058400	28058564	165	*	peak636	13.78955	Promoter (<=1kb)	1	27973468	28058087	84620	2	2140	ENST00000373864.5	-313	ENSG00000158161	EYA3	EYA transcriptional coactivator and phosphatase 3
chr1	28096406	28096632	227	*	peak637	24.3021	Exon (ENST00000436160.1/ENST00000436160.1, exon 1 of 1)	1	27970347	28088637	118291	2	2140	ENST00000540618.5	-7769	ENSG00000158161	EYA3	EYA transcriptional coactivator and phosphatase 3
chr1	28136868	28137300	433	*	peak638	20.18392	Distal Intergenic	1	28147166	28176690	29525	2	5724	ENST00000373857.8	39390	ENSG00000169403	PTAFR	platelet activating factor receptor
chr1	28144663	28144882	220	*	peak639	17.8169	Distal Intergenic	1	28147166	28176690	29525	2	5724	ENST00000373857.8	31808	ENSG00000169403	PTAFR	platelet activating factor receptor
chr1	28157989	28158239	251	*	peak640	74.33833	Intron (ENST00000373857.8/5724, intron 1 of 1)	1	28147166	28176690	29525	2	5724	ENST00000373857.8	18451	ENSG00000169403	PTAFR	platelet activating factor receptor
chr1	28163513	28163850	338	*	peak641	20.79173	Intron (ENST00000373857.8/5724, intron 1 of 1)	1	28147166	28176690	29525	2	5724	ENST00000373857.8	12840	ENSG00000169403	PTAFR	platelet activating factor receptor
chr1	28242910	28243049	140	*	peak642	5.70497	Intron (ENST00000468425.2/93974, intron 2 of 2)	1	28236154	28238098	1945	1	93974	ENST00000465645.1	6756	ENSG00000130770	ATP5IF1	ATP synthase inhibitory factor subunit 1
chr1	28260714	28260906	193	*	peak643	20.55344	Promoter (1-2kb)	1	28259518	28282491	22974	1	83667	ENST00000253063.4	1196	ENSG00000130766	SESN2	sestrin 2
chr1	28306615	28306989	375	*	peak644	41.66902	Distal Intergenic	1	28329002	28335016	6015	1	54797	ENST00000479574.5	-22013	ENSG00000130772	MED18	mediator complex subunit 18
chr1	28351765	28351970	206	*	peak645	17.46932	Distal Intergenic	1	28369582	28459239	89658	1	65979	ENST00000633371.1	-17612	ENSG00000204138	PHACTR4	phosphatase and actin regulator 4
chr1	28352298	28352523	226	*	peak646	9.40009	Distal Intergenic	1	28369582	28459239	89658	1	65979	ENST00000633371.1	-17059	ENSG00000204138	PHACTR4	phosphatase and actin regulator 4
chr1	28525107	28525310	204	*	peak647	25.00359	Intron (ENST00000398958.6/1104, intron 3 of 11)	1	28518695	28536293	17599	1	1104	ENST00000430407.1	6412	ENSG00000180198	RCC1	regulator of chromosome condensation 1
chr1	28645320	28645558	239	*	peak648	13.49628	Promoter (<=1kb)	1	28646091	28648581	2491	1	105378616	ENST00000427804.1	-533	ENSG00000229388	TAF12-DT	TAF12 divergent transcript
chr1	28646173	28646394	222	*	peak649	16.93598	Promoter (<=1kb)	1	28646091	28648581	2491	1	105378616	ENST00000427804.1	82	ENSG00000229388	TAF12-DT	TAF12 divergent transcript
chr1	28656480	28656730	251	*	peak650	30.41907	Distal Intergenic	1	28648600	28648733	134	1	26824	ENST00000387069.1	7880	ENSG00000274978	RNU11	RNA, U11 small nuclear
chr1	28668142	28668488	347	*	peak651	128.30139	Promoter (<=1kb)	1	28668778	28714886	46109	1	10691	ENST00000361872.8	-290	ENSG00000162419	GMEB1	glucocorticoid modulatory element binding protein 1
chr1	28675730	28675959	230	*	peak652	11.90045	Intron (ENST00000361872.8/10691, intron 1 of 9)	1	28668784	28719353	50570	1	10691	ENST00000373816.6	6946	ENSG00000162419	GMEB1	glucocorticoid modulatory element binding protein 1
chr1	28720520	28720660	141	*	peak653	5.22974	Distal Intergenic	1	28736621	28742871	6251	1	51441	ENST00000474884.5	-15961	ENSG00000198492	YTHDF2	YTH N6-methyladenosine RNA binding protein F2
chr1	28734794	28735079	286	*	peak654	54.79116	Promoter (1-2kb)	1	28736621	28742871	6251	1	51441	ENST00000474884.5	-1542	ENSG00000198492	YTHDF2	YTH N6-methyladenosine RNA binding protein F2
chr1	28736394	28736663	270	*	peak655	10.20082	Promoter (<=1kb)	1	28736621	28742871	6251	1	51441	ENST00000474884.5	0	ENSG00000198492	YTHDF2	YTH N6-methyladenosine RNA binding protein F2
chr1	28781385	28781607	223	*	peak656	34.20654	Distal Intergenic	1	28812170	28871267	59098	1	4985	ENST00000234961.7	-30563	ENSG00000116329	OPRD1	opioid receptor delta 1
chr1	28782108	28782363	256	*	peak657	37.45105	Distal Intergenic	1	28812170	28871267	59098	1	4985	ENST00000234961.7	-29807	ENSG00000116329	OPRD1	opioid receptor delta 1
chr1	28871909	28872383	475	*	peak658	15.28738	Exon (ENST00000418471.1/ENST00000418471.1, exon 2 of 3)	1	28887091	29120041	232951	1	2035	ENST00000647103.1	-14708	ENSG00000159023	EPB41	erythrocyte membrane protein band 4.1
chr1	28940231	28940380	150	*	peak659	4.32761	Intron (ENST00000647103.1/2035, intron 1 of 17)	1	28914626	29065950	151325	1	2035	ENST00000645184.1	25605	ENSG00000159023	EPB41	erythrocyte membrane protein band 4.1
chr1	28942168	28942319	152	*	peak660	7.64796	Intron (ENST00000647103.1/2035, intron 1 of 17)	1	28914626	29065950	151325	1	2035	ENST00000645184.1	27542	ENSG00000159023	EPB41	erythrocyte membrane protein band 4.1
chr1	29002872	29003011	140	*	peak661	6.01779	Intron (ENST00000647103.1/2035, intron 4 of 17)	1	29015692	29072806	57115	1	2035	ENST00000636666.1	-12681	ENSG00000159023	EPB41	erythrocyte membrane protein band 4.1
chr1	29105867	29106262	396	*	peak662	32.58699	Intron (ENST00000647103.1/2035, intron 14 of 17)	1	29097587	29109738	12152	1	2035	ENST00000462032.1	8280	ENSG00000159023	EPB41	erythrocyte membrane protein band 4.1
chr1	29156546	29157251	706	*	peak663	69.18731	Promoter (2-3kb)	1	29154872	29159540	4669	2	6429	ENST00000477193.1	2289	ENSG00000116350	SRSF4	serine and arginine rich splicing factor 4
chr1	29183417	29183628	212	*	peak664	13.42463	Promoter (1-2kb)	1	29147743	29181900	34158	2	6429	ENST00000373795.7	-1517	ENSG00000116350	SRSF4	serine and arginine rich splicing factor 4
chr1	29186283	29186489	207	*	peak665	14.34374	Distal Intergenic	1	29147743	29181900	34158	2	6429	ENST00000373795.7	-4383	ENSG00000116350	SRSF4	serine and arginine rich splicing factor 4
chr1	29189631	29189873	243	*	peak666	38.33512	Distal Intergenic	1	29147743	29181900	34158	2	6429	ENST00000373795.7	-7731	ENSG00000116350	SRSF4	serine and arginine rich splicing factor 4
chr1	29191459	29191612	154	*	peak667	5.7471	Distal Intergenic	1	29193817	29200589	6773	2	51102	ENST00000483435.5	8977	ENSG00000116353	MECR	mitochondrial trans-2-enoyl-CoA reductase
chr1	29197275	29197470	196	*	peak668	7.14777	Intron (ENST00000263702.11/51102, intron 7 of 9)	1	29193817	29200589	6773	2	51102	ENST00000483435.5	3119	ENSG00000116353	MECR	mitochondrial trans-2-enoyl-CoA reductase
chr1	29201475	29201651	177	*	peak669	12.80182	Promoter (<=1kb)	1	29193817	29200589	6773	2	51102	ENST00000483435.5	-886	ENSG00000116353	MECR	mitochondrial trans-2-enoyl-CoA reductase
chr1	29202894	29203034	141	*	peak670	8.71896	Promoter (<=1kb)	1	29200324	29203170	2847	2	51102	ENST00000464511.1	136	ENSG00000116353	MECR	mitochondrial trans-2-enoyl-CoA reductase
chr1	29241181	29241349	169	*	peak671	9.60606	Intron (ENST00000345512.7/10076, intron 1 of 30)	1	29236639	29326669	90031	1	10076	ENST00000460170.2	4542	ENSG00000060656	PTPRU	protein tyrosine phosphatase receptor type U
chr1	29249326	29249478	153	*	peak672	6.44194	Intron (ENST00000345512.7/10076, intron 1 of 30)	1	29260181	29275685	15505	1	10076	ENST00000527027.1	-10703	ENSG00000060656	PTPRU	protein tyrosine phosphatase receptor type U
chr1	29249782	29249921	140	*	peak673	7.56478	Intron (ENST00000345512.7/10076, intron 1 of 30)	1	29260181	29275685	15505	1	10076	ENST00000527027.1	-10260	ENSG00000060656	PTPRU	protein tyrosine phosphatase receptor type U
chr1	29267100	29267347	248	*	peak674	9.28648	Intron (ENST00000345512.7/10076, intron 7 of 30)	1	29260181	29275685	15505	1	10076	ENST00000527027.1	6919	ENSG00000060656	PTPRU	protein tyrosine phosphatase receptor type U
chr1	29447521	29447677	157	*	peak675	9.34738	Distal Intergenic	1	29329620	29350114	20495	2	101928460	ENST00000417651.1	-97407	ENSG00000230523	LINC01756	long intergenic non-protein coding RNA 1756
chr1	29474531	29474769	239	*	peak676	33.37898	Distal Intergenic	1	29329620	29350114	20495	2	101928460	ENST00000417651.1	-124417	ENSG00000230523	LINC01756	long intergenic non-protein coding RNA 1756
chr1	29501320	29501547	228	*	peak677	5.95101	Distal Intergenic	1	29329620	29350114	20495	2	101928460	ENST00000417651.1	-151206	ENSG00000230523	LINC01756	long intergenic non-protein coding RNA 1756
chr1	29691674	29691836	163	*	peak678	6.83342	Distal Intergenic	1	29329620	29350114	20495	2	101928460	ENST00000417651.1	-341560	ENSG00000230523	LINC01756	long intergenic non-protein coding RNA 1756
chr1	29804517	29804667	151	*	peak679	9.34738	Distal Intergenic	1	30013952	30037612	23661	2	101929406	ENST00000445180.2	232945	ENSG00000233399	LINC01648	long intergenic non-protein coding RNA 1648
chr1	30176891	30177092	202	*	peak680	5.49748	Distal Intergenic	1	30013952	30037612	23661	2	101929406	ENST00000445180.2	-139279	ENSG00000233399	LINC01648	long intergenic non-protein coding RNA 1648
chr1	30618361	30618655	295	*	peak681	30.71832	Distal Intergenic	1	30713767	30716135	2369	2	4146	ENST00000494561.1	97480	ENSG00000162510	MATN1	matrilin 1
chr1	30738232	30738603	372	*	peak682	15.71416	Promoter (<=1kb)	1	30739156	30739232	77	2	100616164	ENST00000583944.1	629	ENSG00000264773	MIR4420	microRNA 4420
chr1	30744498	30744669	172	*	peak683	13.34708	Promoter (1-2kb)	1	30733889	30746229	12341	2	7805	ENST00000464569.1	1560	ENSG00000162511	LAPTM5	lysosomal protein transmembrane 5
chr1	30982612	30982817	206	*	peak684	5.68843	Promoter (<=1kb)	1	30974649	30982145	7497	2	9698	ENST00000526128.1	-467	ENSG00000134644	PUM1	pumilio RNA binding family member 1
chr1	31001801	31001942	142	*	peak685	6.27667	Intron (ENST00000424085.6/9698, intron 3 of 17)	1	30967225	30995104	27880	2	9698	ENST00000532678.1	-6697	ENSG00000134644	PUM1	pumilio RNA binding family member 1
chr1	31003937	31004140	204	*	peak686	24.28866	Intron (ENST00000424085.6/9698, intron 3 of 17)	1	30967225	30995104	27880	2	9698	ENST00000532678.1	-8833	ENSG00000134644	PUM1	pumilio RNA binding family member 1
chr1	31005648	31005873	226	*	peak687	13.6427	3' UTR	1	30967225	30995104	27880	2	9698	ENST00000532678.1	-10544	ENSG00000134644	PUM1	pumilio RNA binding family member 1
chr1	31010359	31010524	166	*	peak688	8.5498	Intron (ENST00000424085.6/9698, intron 3 of 17)	1	30967225	30995104	27880	2	9698	ENST00000532678.1	-15255	ENSG00000134644	PUM1	pumilio RNA binding family member 1
chr1	31020530	31020705	176	*	peak689	6.39294	Intron (ENST00000424085.6/9698, intron 3 of 17)	1	30967225	30995104	27880	2	9698	ENST00000532678.1	-25426	ENSG00000134644	PUM1	pumilio RNA binding family member 1
chr1	31031716	31031875	160	*	peak690	8.28672	Intron (ENST00000424085.6/9698, intron 2 of 17)	1	31059279	31061916	2638	2	9698	ENST00000531867.1	30041	ENSG00000134644	PUM1	pumilio RNA binding family member 1
chr1	31036799	31037003	205	*	peak691	18.54679	Exon (ENST00000417263.2/ENST00000417263.2, exon 1 of 1)	1	31059279	31061916	2638	2	9698	ENST00000531867.1	24913	ENSG00000134644	PUM1	pumilio RNA binding family member 1
chr1	31086774	31087041	268	*	peak692	7.81869	Distal Intergenic	1	30932850	31065991	133142	2	9698	ENST00000373741.8	-20783	ENSG00000134644	PUM1	pumilio RNA binding family member 1
chr1	31122022	31122363	342	*	peak693	12.96774	Distal Intergenic	1	30932850	31065991	133142	2	9698	ENST00000373741.8	-56031	ENSG00000134644	PUM1	pumilio RNA binding family member 1
chr1	31133531	31133689	159	*	peak694	7.48381	Distal Intergenic	1	31181589	31188153	6565	2	79570	ENST00000526106.5	54464	ENSG00000084628	NKAIN1	sodium/potassium transporting ATPase interacting 1
chr1	31138906	31139102	197	*	peak695	30.09419	Distal Intergenic	1	31181589	31188153	6565	2	79570	ENST00000526106.5	49051	ENSG00000084628	NKAIN1	sodium/potassium transporting ATPase interacting 1
chr1	31152412	31152696	285	*	peak696	9.45787	Distal Intergenic	1	31181589	31188153	6565	2	79570	ENST00000526106.5	35457	ENSG00000084628	NKAIN1	sodium/potassium transporting ATPase interacting 1
chr1	31162380	31162570	191	*	peak697	9.97774	Distal Intergenic	1	31181589	31188153	6565	2	79570	ENST00000526106.5	25583	ENSG00000084628	NKAIN1	sodium/potassium transporting ATPase interacting 1
chr1	31162816	31163022	207	*	peak698	12.19834	Distal Intergenic	1	31181589	31188153	6565	2	79570	ENST00000526106.5	25131	ENSG00000084628	NKAIN1	sodium/potassium transporting ATPase interacting 1
chr1	31172324	31172565	242	*	peak699	38.68871	Distal Intergenic	1	31181589	31188153	6565	2	79570	ENST00000526106.5	15588	ENSG00000084628	NKAIN1	sodium/potassium transporting ATPase interacting 1
chr1	31173914	31174102	189	*	peak700	13.80219	Distal Intergenic	1	31181589	31188153	6565	2	79570	ENST00000526106.5	14051	ENSG00000084628	NKAIN1	sodium/potassium transporting ATPase interacting 1
chr1	31271298	31271437	140	*	peak701	6.95548	Promoter (1-2kb)	1	31259710	31269666	9957	2	9410	ENST00000373720.3	-1632	ENSG00000060688	SNRNP40	small nuclear ribonucleoprotein U5 subunit 40
chr1	31276458	31276597	140	*	peak702	6.08527	Intron (ENST00000263694.9/9410, intron 5 of 9)	1	31259674	31282483	22810	2	9410	ENST00000489853.1	5886	ENSG00000060688	SNRNP40	small nuclear ribonucleoprotein U5 subunit 40
chr1	31282387	31282732	346	*	peak703	8.20838	Promoter (<=1kb)	1	31259674	31282483	22810	2	9410	ENST00000489853.1	0	ENSG00000060688	SNRNP40	small nuclear ribonucleoprotein U5 subunit 40
chr1	31342741	31342921	181	*	peak704	9.20105	Intron (ENST00000546109.5/51538, intron 6 of 8)	1	31365713	31369590	3878	2	2170	ENST00000497275.5	26669	ENSG00000121769	FABP3	fatty acid binding protein 3
chr1	31390077	31390539	463	*	peak705	16.33466	Distal Intergenic	1	31365891	31376850	10960	2	2170	ENST00000482018.1	-13227	ENSG00000121769	FABP3	fatty acid binding protein 3
chr1	31417185	31417405	221	*	peak706	7.81408	Intron (ENST00000373710.5/347735, intron 2 of 10)	1	31413813	31434680	20868	1	347735	ENST00000536384.2	3372	ENSG00000168528	SERINC2	serine incorporator 2
chr1	31430718	31430918	201	*	peak707	3.69309	Intron (ENST00000373710.5/347735, intron 9 of 10)	1	31413813	31434680	20868	1	347735	ENST00000536384.2	16905	ENSG00000168528	SERINC2	serine incorporator 2
chr1	31458380	31458545	166	*	peak708	5.5682	Distal Intergenic	1	31500085	31508566	8482	1	149086	ENST00000562339.5	-41540	ENSG00000293391	LDC1P	leucine decarboxylase 1, pseudogene
chr1	31471650	31471928	279	*	peak709	18.19921	Distal Intergenic	1	31500085	31508566	8482	1	149086	ENST00000562339.5	-28157	ENSG00000293391	LDC1P	leucine decarboxylase 1, pseudogene
chr1	31476864	31477204	341	*	peak710	34.50151	Distal Intergenic	1	31500085	31508566	8482	1	149086	ENST00000562339.5	-22881	ENSG00000293391	LDC1P	leucine decarboxylase 1, pseudogene
chr1	31483775	31483930	156	*	peak711	8.71896	Distal Intergenic	1	31500085	31508566	8482	1	149086	ENST00000562339.5	-16155	ENSG00000293391	LDC1P	leucine decarboxylase 1, pseudogene
chr1	31499347	31499553	207	*	peak712	10.37252	Promoter (<=1kb)	1	31500085	31508566	8482	1	149086	ENST00000562339.5	-532	ENSG00000293391	LDC1P	leucine decarboxylase 1, pseudogene
chr1	31511131	31511412	282	*	peak713	23.4968	Intron (ENST00000639839.1/149086, intron 2 of 4)	1	31506285	31522358	16074	1	284551	ENST00000640157.1	4846	NA	LINC01226	long intergenic non-protein coding RNA 1226
chr1	31511921	31512118	198	*	peak714	15.01668	Intron (ENST00000639839.1/149086, intron 2 of 4)	1	31506285	31522358	16074	1	284551	ENST00000640157.1	5636	NA	LINC01226	long intergenic non-protein coding RNA 1226
chr1	31531337	31531606	270	*	peak715	14.5946	Intron (ENST00000639839.1/149086, intron 2 of 4)	1	31522206	31568280	46075	1	124903917	ENST00000638644.1	9131	NA	LOC124903917	uncharacterized LOC124903917
chr1	31548953	31549335	383	*	peak716	15.32843	Intron (ENST00000639839.1/149086, intron 4 of 4)	1	31571585	31575573	3989	2	105378626	ENST00000435872.1	26238	NA	LOC105378626	uncharacterized LOC105378626
chr1	31563045	31563352	308	*	peak717	68.82476	Intron (ENST00000639839.1/149086, intron 4 of 4)	1	31571585	31575573	3989	2	105378626	ENST00000435872.1	12221	NA	LOC105378626	uncharacterized LOC105378626
chr1	31574856	31575196	341	*	peak718	40.10419	Promoter (<=1kb)	1	31571585	31575573	3989	2	105378626	ENST00000435872.1	377	NA	LOC105378626	uncharacterized LOC105378626
chr1	31589484	31589766	283	*	peak719	91.20828	Distal Intergenic	1	31585151	31586442	1292	1	64129	ENST00000480586.1	4333	ENSG00000142910	TINAGL1	tubulointerstitial nephritis antigen like 1
chr1	31590451	31590702	252	*	peak720	94.55517	Distal Intergenic	1	31585151	31586442	1292	1	64129	ENST00000480586.1	5300	ENSG00000142910	TINAGL1	tubulointerstitial nephritis antigen like 1
chr1	31629163	31629428	266	*	peak721	15.43641	Intron (ENST00000373705.1/3061, intron 6 of 6)	1	31630340	31635260	4921	2	553115	ENST00000461006.5	5832	ENSG00000162517	PEF1	penta-EF-hand domain containing 1
chr1	31640053	31640289	237	*	peak722	22.24873	Intron (ENST00000373703.5/553115, intron 1 of 4)	1	31644049	31659746	15698	1	107985471	ENST00000623791.3	-3760	NA	PEF1-AS1	PEF1 and COL16A1 antisense RNA 1
chr1	31643512	31643700	189	*	peak723	19.21639	Promoter (<=1kb)	1	31644049	31659746	15698	1	107985471	ENST00000623791.3	-349	NA	PEF1-AS1	PEF1 and COL16A1 antisense RNA 1
chr1	31650945	31651384	440	*	peak724	55.82912	Intron (ENST00000623791.3/107985471, intron 1 of 4)	1	31653604	31655848	2245	2	1307	ENST00000461217.1	4464	ENSG00000084636	COL16A1	collagen type XVI alpha 1 chain
chr1	31748368	31748574	207	*	peak725	26.62794	Intron (ENST00000398556.7/576, intron 2 of 28)	1	31742108	31743673	1566	2	576	ENST00000468430.1	-4695	ENSG00000121753	ADGRB2	adhesion G protein-coupled receptor B2
chr1	31859166	31859392	227	*	peak726	16.99201	Intron (ENST00000602889.1/ENST00000602889.1, intron 1 of 1)	1	31799809	31816022	16214	2	90853	ENST00000528791.5	-43144	ENSG00000134668	SPOCD1	SPOC domain containing 1
chr1	31872958	31873145	188	*	peak727	10.22216	Intron (ENST00000602889.1/ENST00000602889.1, intron 1 of 1)	1	31908653	31911280	2628	2	8073	ENST00000489313.1	38135	ENSG00000184007	PTP4A2	protein tyrosine phosphatase 4A2
chr1	31924958	31925205	248	*	peak728	32.18138	Intron (ENST00000647444.2/8073, intron 1 of 5)	1	31919563	31919628	66	2	128031832	ENST00000679970.1	-5330	ENSG00000288678	LOC128031832	uncharacterized LOC128031832
chr1	31940252	31940391	140	*	peak729	4.60652	Promoter (1-2kb)	1	31906421	31938368	31948	2	8073	ENST00000647444.2	-1884	ENSG00000184007	PTP4A2	protein tyrosine phosphatase 4A2
chr1	31956056	31956247	192	*	peak730	20.05602	Distal Intergenic	1	31919130	31944856	25727	2	8073	ENST00000526960.1	-11200	ENSG00000184007	PTP4A2	protein tyrosine phosphatase 4A2
chr1	32008483	32008697	215	*	peak731	19.35647	Distal Intergenic	1	32013868	32043877	30010	1	10657	ENST00000327300.12	-5171	ENSG00000121774	KHDRBS1	KH RNA binding domain containing, signal transduction associated 1
chr1	32101178	32101451	274	*	peak732	26.65862	Intron (ENST00000487305.5/55116, intron 8 of 8)	1	32108056	32176563	68508	1	23633	ENST00000373625.8	-6605	ENSG00000025800	KPNA6	karyopherin subunit alpha 6
chr1	32127871	32128053	183	*	peak733	9.45787	Intron (ENST00000373625.8/23633, intron 1 of 13)	1	32142923	32162394	19472	1	23633	ENST00000469790.1	-14870	ENSG00000025800	KPNA6	karyopherin subunit alpha 6
chr1	32149874	32150138	265	*	peak734	140.97586	Intron (ENST00000373625.8/23633, intron 1 of 13)	1	32156862	32167296	10435	1	23633	ENST00000446515.1	-6724	ENSG00000025800	KPNA6	karyopherin subunit alpha 6
chr1	32178339	32178562	224	*	peak735	25.14136	Promoter (1-2kb)	1	32179675	32198285	18611	1	200081	ENST00000373610.8	-1113	ENSG00000084652	TXLNA	taxilin alpha
chr1	32299318	32299648	331	*	peak736	9.67601	Intron (ENST00000373548.8/3065, intron 1 of 13)	1	32292161	32327677	35517	1	3065	ENST00000472928.5	7157	ENSG00000116478	HDAC1	histone deacetylase 1
chr1	32360774	32361050	277	*	peak737	17.98338	Promoter (<=1kb)	1	32361298	32361824	527	2	100128071	ENST00000428500.1	774	ENSG00000225828	FAM229A	family with sequence similarity 229 member A
chr1	32395114	32395370	257	*	peak738	9.19719	Promoter (<=1kb)	1	32378763	32394731	15969	2	55108	ENST00000474414.5	-383	ENSG00000160058	BSDC1	BSD domain containing 1
chr1	32427380	32427582	203	*	peak739	21.6364	Distal Intergenic	1	32378763	32394731	15969	2	55108	ENST00000474414.5	-32649	ENSG00000160058	BSDC1	BSD domain containing 1
chr1	32438168	32438527	360	*	peak740	128.55917	Distal Intergenic	1	32465057	32600792	135736	1	653121	ENST00000480336.1	-26530	ENSG00000160062	ZBTB8A	zinc finger and BTB domain containing 8A
chr1	32462686	32462833	148	*	peak741	6.36802	Promoter (2-3kb)	1	32465057	32600792	135736	1	653121	ENST00000480336.1	-2224	ENSG00000160062	ZBTB8A	zinc finger and BTB domain containing 8A
chr1	32471510	32471810	301	*	peak742	5.49748	Exon (ENST00000480336.1/653121, exon 2 of 10)	1	32465072	32496686	31615	1	728116	ENST00000609129.2	6438	ENSG00000273274	ZBTB8B	zinc finger and BTB domain containing 8B
chr1	32536882	32537201	320	*	peak743	20.69537	Promoter (2-3kb)	1	32539427	32605941	66515	1	653121	ENST00000373510.9	-2226	ENSG00000160062	ZBTB8A	zinc finger and BTB domain containing 8A
chr1	32540680	32540928	249	*	peak744	14.21535	Promoter (1-2kb)	1	32539429	32600990	61562	1	653121	ENST00000316459.4	1251	ENSG00000160062	ZBTB8A	zinc finger and BTB domain containing 8A
chr1	32612606	32612799	194	*	peak745	11.75212	Intron (ENST00000341885.6/339487, intron 1 of 1)	1	32621830	32632058	10229	2	339487	ENST00000467652.5	19259	ENSG00000176261	ZBTB8OS	zinc finger and BTB domain containing 8 opposite strand
chr1	32635863	32636183	321	*	peak746	84.80803	Promoter (1-2kb)	1	32631827	32634522	2696	2	339487	ENST00000473383.1	-1341	ENSG00000176261	ZBTB8OS	zinc finger and BTB domain containing 8 opposite strand
chr1	32642612	32642751	140	*	peak747	7.24835	Intron (ENST00000341885.6/339487, intron 1 of 1)	1	32621830	32650525	28696	2	339487	ENST00000373501.6	7774	ENSG00000176261	ZBTB8OS	zinc finger and BTB domain containing 8 opposite strand
chr1	32650336	32650612	277	*	peak748	15.78885	Promoter (<=1kb)	1	32600172	32650565	50394	2	339487	ENST00000341885.6	0	ENSG00000176261	ZBTB8OS	zinc finger and BTB domain containing 8 opposite strand
chr1	32681034	32681315	282	*	peak749	24.29561	3' UTR	1	32669256	32680651	11396	1	5928	ENST00000482190.1	11778	ENSG00000162521	RBBP4	RB binding protein 4, chromatin remodeling factor
chr1	32693376	32693577	202	*	peak750	5.29481	Intron (ENST00000409190.8/81493, intron 2 of 4)	1	32681491	32702756	21266	2	81493	ENST00000373484.4	9179	ENSG00000162520	SYNC	syncoilin, intermediate filament protein
chr1	32725229	32725368	140	*	peak751	5.82056	Exon (ENST00000421619.1/ENST00000421619.1, exon 1 of 2)	1	32741830	32774970	33141	1	57648	ENST00000401073.7	-16462	ENSG00000162522	NHSL3	NHS like 3
chr1	32755861	32756093	233	*	peak752	35.73962	Promoter (1-2kb)	1	32754021	32774970	20950	1	57648	ENST00000373481.7	1840	ENSG00000162522	NHSL3	NHS like 3
chr1	32757464	32757681	218	*	peak753	23.6617	Intron (ENST00000401073.7/57648, intron 1 of 6)	1	32754021	32774970	20950	1	57648	ENST00000373481.7	3443	ENSG00000162522	NHSL3	NHS like 3
chr1	32758514	32758729	216	*	peak754	30.98353	Intron (ENST00000401073.7/57648, intron 1 of 6)	1	32754021	32774970	20950	1	57648	ENST00000373481.7	4493	ENSG00000162522	NHSL3	NHS like 3
chr1	32758846	32759061	216	*	peak755	12.07821	Intron (ENST00000401073.7/57648, intron 1 of 6)	1	32754021	32774970	20950	1	57648	ENST00000373481.7	4825	ENSG00000162522	NHSL3	NHS like 3
chr1	32780667	32781003	337	*	peak756	54.34052	Promoter (<=1kb)	1	32775244	32780711	5468	2	8565	ENST00000490826.1	0	ENSG00000134684	YARS1	tyrosyl-tRNA synthetase 1
chr1	32807008	32807169	162	*	peak757	8.79724	Promoter (<=1kb)	1	32790653	32806580	15928	2	8565	ENST00000470377.1	-428	ENSG00000134684	YARS1	tyrosyl-tRNA synthetase 1
chr1	32808820	32809052	233	*	peak758	19.71993	Promoter (2-3kb)	1	32790653	32806580	15928	2	8565	ENST00000470377.1	-2240	ENSG00000134684	YARS1	tyrosyl-tRNA synthetase 1
chr1	32848357	32848548	192	*	peak759	4.92024	Promoter (1-2kb)	1	32847315	32855958	8644	1	64766	ENST00000524535.5	1042	ENSG00000116497	S100PBP	S100P binding protein
chr1	32897285	32897564	280	*	peak760	8.20838	Promoter (<=1kb)	1	32895305	32897756	2452	2	113452	ENST00000463914.1	192	ENSG00000121900	TMEM54	transmembrane protein 54
chr1	32926640	32926852	213	*	peak761	45.45681	Intron (ENST00000661031.1/ENST00000661031.1, intron 1 of 2)	1	32894846	32901438	6593	2	113452	ENST00000475208.5	-25202	ENSG00000121900	TMEM54	transmembrane protein 54
chr1	32932165	32932304	140	*	peak762	4.49293	Intron (ENST00000661031.1/ENST00000661031.1, intron 1 of 2)	1	32894846	32901438	6593	2	113452	ENST00000475208.5	-30727	ENSG00000121900	TMEM54	transmembrane protein 54
chr1	32933855	32934295	441	*	peak763	22.02531	Exon (ENST00000661031.1/ENST00000661031.1, exon 2 of 3)	1	32936445	32964685	28241	2	127544	ENST00000373456.11	30390	ENSG00000116514	RNF19B	ring finger protein 19B
chr1	32947709	32947955	247	*	peak764	34.19541	Intron (ENST00000661031.1/ENST00000661031.1, intron 2 of 2)	1	32936445	32964685	28241	2	127544	ENST00000373456.11	16730	ENSG00000116514	RNF19B	ring finger protein 19B
chr1	32961095	32961254	160	*	peak765	7.83451	Intron (ENST00000373456.11/127544, intron 1 of 8)	1	32936445	32964685	28241	2	127544	ENST00000373456.11	3431	ENSG00000116514	RNF19B	ring finger protein 19B
chr1	32977599	32977820	222	*	peak766	16.22033	Distal Intergenic	1	32936449	32964809	28361	2	127544	ENST00000235150.5	-12790	ENSG00000116514	RNF19B	ring finger protein 19B
chr1	32989255	32989424	170	*	peak767	4.05306	Intron (ENST00000427524.1/ENST00000427524.1, intron 1 of 1)	1	32936449	32964809	28361	2	127544	ENST00000235150.5	-24446	ENSG00000116514	RNF19B	ring finger protein 19B
chr1	33005876	33006055	180	*	peak768	23.15794	Intron (ENST00000427524.1/ENST00000427524.1, intron 1 of 1)	1	33014483	33021703	7221	2	204	ENST00000466029.1	15648	ENSG00000004455	AK2	adenylate kinase 2
chr1	33007396	33007633	238	*	peak769	15.71415	Intron (ENST00000427524.1/ENST00000427524.1, intron 1 of 1)	1	33014483	33021703	7221	2	204	ENST00000466029.1	14070	ENSG00000004455	AK2	adenylate kinase 2
chr1	33008724	33008892	169	*	peak770	11.81131	3' UTR	1	33014483	33021703	7221	2	204	ENST00000466029.1	12811	ENSG00000004455	AK2	adenylate kinase 2
chr1	33013836	33014009	174	*	peak771	6.48854	Exon (ENST00000695600.1/204, exon 6 of 6)	1	33014483	33021703	7221	2	204	ENST00000466029.1	7694	ENSG00000004455	AK2	adenylate kinase 2
chr1	33021954	33022150	197	*	peak772	13.63157	Promoter (<=1kb)	1	33014483	33021703	7221	2	204	ENST00000466029.1	-251	ENSG00000004455	AK2	adenylate kinase 2
chr1	33036276	33036470	195	*	peak773	4.43784	Promoter (<=1kb)	1	33010478	33036840	26363	2	204	ENST00000548033.5	370	ENSG00000004455	AK2	adenylate kinase 2
chr1	33120555	33120728	174	*	peak774	8.087	3' UTR	1	33094644	33096956	2313	1	113451	ENST00000492521.1	25911	ENSG00000142920	AZIN2	antizyme inhibitor 2
chr1	33128424	33128669	246	*	peak775	21.94432	Distal Intergenic	1	33094644	33096956	2313	1	113451	ENST00000492521.1	33780	ENSG00000142920	AZIN2	antizyme inhibitor 2
chr1	33168703	33168873	171	*	peak776	5.82152	Intron (ENST00000291416.10/55223, intron 1 of 4)	1	33146702	33176550	29849	2	55223	ENST00000543586.1	7677	ENSG00000116525	TRIM62	tripartite motif containing 62
chr1	33220008	33220147	140	*	peak777	8.05307	Distal Intergenic	1	33256492	33300719	44228	1	149076	ENST00000539719.6	-36345	ENSG00000160094	ZNF362	zinc finger protein 362
chr1	33221109	33221302	194	*	peak778	26.93771	Distal Intergenic	1	33256492	33300719	44228	1	149076	ENST00000539719.6	-35190	ENSG00000160094	ZNF362	zinc finger protein 362
chr1	33235198	33235381	184	*	peak779	16.16137	Distal Intergenic	1	33256492	33300719	44228	1	149076	ENST00000539719.6	-21111	ENSG00000160094	ZNF362	zinc finger protein 362
chr1	33235637	33235851	215	*	peak780	49.14661	Distal Intergenic	1	33256492	33300719	44228	1	149076	ENST00000539719.6	-20641	ENSG00000160094	ZNF362	zinc finger protein 362
chr1	33244222	33244444	223	*	peak781	32.31273	Distal Intergenic	1	33256492	33300719	44228	1	149076	ENST00000539719.6	-12048	ENSG00000160094	ZNF362	zinc finger protein 362
chr1	33248305	33248667	363	*	peak782	96.86602	Distal Intergenic	1	33256492	33300719	44228	1	149076	ENST00000539719.6	-7825	ENSG00000160094	ZNF362	zinc finger protein 362
chr1	33313739	33313976	238	*	peak783	39.56995	Intron (ENST00000627421.1/ENST00000627421.1, intron 1 of 1)	1	33306766	33321098	14333	2	127550	ENST00000442999.3	7122	ENSG00000184389	A3GALT2	alpha 1,3-galactosyltransferase 2
chr1	33327779	33327998	220	*	peak784	13.01659	Intron (ENST00000628643.2/ENST00000628643.2, intron 1 of 1)	1	33332393	33332492	100	2	100500853	ENST00000583214.3	4494	ENSG00000284154	MIR3605	microRNA 3605
chr1	33338587	33338910	324	*	peak785	17.66845	Intron (ENST00000630909.2/ENST00000630909.2, intron 1 of 1)	1	33331364	33335256	3893	2	1912	ENST00000473158.1	-3331	ENSG00000134686	PHC2	polyhomeotic homolog 2
chr1	33339928	33340177	250	*	peak786	29.41498	Intron (ENST00000630909.2/ENST00000630909.2, intron 1 of 1)	1	33331364	33335256	3893	2	1912	ENST00000473158.1	-4672	ENSG00000134686	PHC2	polyhomeotic homolog 2
chr1	33359897	33360074	178	*	peak787	11.36424	Intron (ENST00000432703.1/101929464, intron 2 of 2)	1	33353213	33354903	1691	2	1912	ENST00000459964.1	-4994	ENSG00000134686	PHC2	polyhomeotic homolog 2
chr1	33360363	33360583	221	*	peak788	11.29001	Intron (ENST00000432703.1/101929464, intron 2 of 2)	1	33353213	33354903	1691	2	1912	ENST00000459964.1	-5460	ENSG00000134686	PHC2	polyhomeotic homolog 2
chr1	33377098	33377336	239	*	peak789	6.67239	Promoter (1-2kb)	1	33323626	33375593	51968	2	1912	ENST00000257118.5	-1505	ENSG00000134686	PHC2	polyhomeotic homolog 2
chr1	33424287	33424450	164	*	peak790	11.36424	Intron (ENST00000373422.8/1912, intron 1 of 13)	1	33323623	33430646	107024	2	1912	ENST00000373422.8	6196	ENSG00000134686	PHC2	polyhomeotic homolog 2
chr1	33424737	33424953	217	*	peak791	23.35233	Intron (ENST00000373422.8/1912, intron 1 of 13)	1	33323623	33430646	107024	2	1912	ENST00000373422.8	5693	ENSG00000134686	PHC2	polyhomeotic homolog 2
chr1	33817416	33817568	153	*	peak792	6.95548	Promoter (2-3kb)	1	33792497	33819808	27312	2	114784	ENST00000471438.2	2240	ENSG00000121904	CSMD2	CUB and Sushi multiple domains 2
chr1	33841601	33841740	140	*	peak793	4.73086	Intron (ENST00000373381.9/114784, intron 6 of 70)	1	33860475	33864791	4317	1	127540	ENST00000519684.5	-18735	ENSG00000176256	HMGB4	high mobility group box 4
chr1	34069934	34070108	175	*	peak794	6.95548	Intron (ENST00000373381.9/114784, intron 2 of 70)	1	33513998	34165230	651233	2	114784	ENST00000373381.9	95122	ENSG00000121904	CSMD2	CUB and Sushi multiple domains 2
chr1	34638211	34638360	150	*	peak795	11.87835	Distal Intergenic	1	34669599	34669694	96	2	693137	ENST00000385206.1	31334	ENSG00000207941	MIR552	microRNA 552
chr1	34843607	34843799	193	*	peak796	9.89115	Intron (ENST00000426886.1/105378642, intron 2 of 4)	1	34855689	34859045	3357	2	113444	ENST00000417239.1	15246	ENSG00000163866	SMIM12	small integral membrane protein 12
chr1	34845552	34845721	170	*	peak797	8.67069	Intron (ENST00000426886.1/105378642, intron 2 of 4)	1	34855689	34859045	3357	2	113444	ENST00000417239.1	13324	ENSG00000163866	SMIM12	small integral membrane protein 12
chr1	34946275	34946536	262	*	peak798	57.61687	Distal Intergenic	1	34865436	34929650	64215	2	58512	ENST00000373347.6	-16625	ENSG00000116544	DLGAP3	DLG associated protein 3
chr1	34999246	34999385	140	*	peak799	5.78739	Intron (ENST00000487874.1/9204, intron 14 of 16)	1	35003865	35008792	4928	2	9204	ENST00000466345.1	9407	ENSG00000163867	ZMYM6	zinc finger MYM-type containing 6
chr1	35162726	35162913	188	*	peak800	9.68891	Distal Intergenic	1	35176378	35177661	1284	2	6421	ENST00000471991.5	14748	ENSG00000116560	SFPQ	splicing factor proline and glutamine rich
chr1	35286362	35286596	235	*	peak801	36.69753	Intron (ENST00000314607.11/9202, intron 1 of 29)	1	35269033	35359229	90197	1	9202	ENST00000441447.1	17329	ENSG00000146463	ZMYM4	zinc finger MYM-type containing 4
chr1	35295224	35295575	352	*	peak802	13.23421	Intron (ENST00000314607.11/9202, intron 1 of 29)	1	35310274	35310425	152	1	124900419	ENST00000364672.1	-14699	ENSG00000201542	LOC124900419	small nucleolar RNA SNORA62/SNORA6 family
chr1	35317532	35317761	230	*	peak803	8.38048	Intron (ENST00000314607.11/9202, intron 1 of 29)	1	35310274	35310425	152	1	124900419	ENST00000364672.1	7258	ENSG00000201542	LOC124900419	small nucleolar RNA SNORA62/SNORA6 family
chr1	35391264	35391455	192	*	peak804	21.78131	Promoter (1-2kb)	1	35392680	35397462	4783	1	9202	ENST00000470175.1	-1225	ENSG00000146463	ZMYM4	zinc finger MYM-type containing 4
chr1	35430991	35431378	388	*	peak805	28.20362	Intron (ENST00000697000.1/79932, intron 19 of 21)	1	35442267	35443255	989	2	79932	ENST00000473423.1	11877	ENSG00000142687	KIAA0319L	KIAA0319 like
chr1	35444367	35444527	161	*	peak806	6.67239	Promoter (1-2kb)	1	35442267	35443255	989	2	79932	ENST00000473423.1	-1112	ENSG00000142687	KIAA0319L	KIAA0319 like
chr1	35469290	35469521	232	*	peak807	27.31762	Promoter (1-2kb)	1	35438542	35470906	32365	2	79932	ENST00000485551.5	1385	ENSG00000142687	KIAA0319L	KIAA0319 like
chr1	35475534	35475800	267	*	peak808	12.49946	Intron (ENST00000697000.1/79932, intron 4 of 21)	1	35438542	35470906	32365	2	79932	ENST00000485551.5	-4628	ENSG00000142687	KIAA0319L	KIAA0319 like
chr1	35499793	35500054	262	*	peak809	23.83385	Intron (ENST00000697000.1/79932, intron 3 of 21)	1	35460308	35506867	46560	2	79932	ENST00000431916.5	6813	ENSG00000142687	KIAA0319L	KIAA0319 like
chr1	35504714	35504872	159	*	peak810	14.09237	Promoter (1-2kb)	1	35460308	35506867	46560	2	79932	ENST00000431916.5	1995	ENSG00000142687	KIAA0319L	KIAA0319 like
chr1	35534295	35534489	195	*	peak811	21.49948	Intron (ENST00000697000.1/79932, intron 2 of 21)	1	35504087	35554479	50393	2	79932	ENST00000697034.1	19990	ENSG00000142687	KIAA0319L	KIAA0319 like
chr1	35570702	35570915	214	*	peak812	49.14781	Promoter (2-3kb)	1	35573314	35595328	22015	1	339488	ENST00000373235.4	-2399	ENSG00000116819	TFAP2E	transcription factor AP-2 epsilon
chr1	35605968	35606159	192	*	peak813	9.15685	Intron (ENST00000373237.4/5690, intron 4 of 5)	1	35587957	35595266	7310	1	339488	ENST00000683984.1	18011	ENSG00000116819	TFAP2E	transcription factor AP-2 epsilon
chr1	35748321	35748612	292	*	peak814	24.20984	Promoter (<=1kb)	1	35746965	35748774	1810	2	63967	ENST00000517467.1	162	ENSG00000092853	CLSPN	claspin
chr1	35760172	35760337	166	*	peak815	2.10213	Intron (ENST00000251195.9/63967, intron 8 of 24)	1	35736405	35769928	33524	2	63967	ENST00000373220.7	9591	ENSG00000092853	CLSPN	claspin
chr1	35765835	35765999	165	*	peak816	4.80291	Intron (ENST00000251195.9/63967, intron 1 of 24)	1	35736405	35769928	33524	2	63967	ENST00000373220.7	3929	ENSG00000092853	CLSPN	claspin
chr1	35850136	35850392	257	*	peak817	23.24734	Exon (ENST00000373210.4/192670, exon 16 of 18)	1	35853488	35854758	1271	1	192670	ENST00000496257.1	-3096	ENSG00000134698	AGO4	argonaute RISC component 4
chr1	35894376	35894598	223	*	peak818	5.36074	Promoter (1-2kb)	1	35892580	35920019	27440	1	26523	ENST00000635259.1	1796	ENSG00000092847	AGO1	argonaute RISC component 1
chr1	35911942	35912104	163	*	peak819	17.34643	Intron (ENST00000373206.5/26523, intron 12 of 18)	1	35930718	35983409	52692	1	192669	ENST00000324350.9	-18614	ENSG00000126070	AGO3	argonaute RISC catalytic component 3
chr1	35947176	35947438	263	*	peak820	23.00483	Intron (ENST00000324350.9/192669, intron 3 of 6)	1	35931258	36056462	125205	1	192669	ENST00000246314.10	15918	ENSG00000126070	AGO3	argonaute RISC catalytic component 3
chr1	36068950	36069130	181	*	peak821	11.04785	3' UTR	1	36084094	36088275	4182	1	27285	ENST00000207457.8	-14964	ENSG00000092850	TEKT2	tektin 2
chr1	36166660	36166907	248	*	peak822	58.73148	Intron (ENST00000429533.6/55700, intron 1 of 5)	1	36171968	36173479	1512	1	55700	ENST00000462118.1	-5061	ENSG00000116871	MAP7D1	MAP7 domain containing 1
chr1	36225340	36225526	187	*	peak823	12.59961	Promoter (<=1kb)	1	36224443	36305357	80915	1	9967	ENST00000354618.10	897	ENSG00000054118	THRAP3	thyroid hormone receptor associated protein 3
chr1	36251137	36251322	186	*	peak824	13.87956	Intron (ENST00000469141.6/9967, intron 2 of 12)	1	36224443	36305357	80915	1	9967	ENST00000354618.10	26694	ENSG00000054118	THRAP3	thyroid hormone receptor associated protein 3
chr1	36258662	36258949	288	*	peak825	46.21964	Intron (ENST00000469141.6/9967, intron 2 of 12)	1	36289718	36294169	4452	1	9967	ENST00000466743.1	-30769	ENSG00000054118	THRAP3	thyroid hormone receptor associated protein 3
chr1	36273144	36273307	164	*	peak826	8.13692	Intron (ENST00000469141.6/9967, intron 3 of 12)	1	36289718	36294169	4452	1	9967	ENST00000466743.1	-16411	ENSG00000054118	THRAP3	thyroid hormone receptor associated protein 3
chr1	36385993	36386260	268	*	peak827	34.94178	Promoter (<=1kb)	1	36339628	36385924	46297	2	83931	ENST00000373132.4	-69	ENSG00000196182	STK40	serine/threonine kinase 40
chr1	36408518	36408702	185	*	peak828	14.63841	Distal Intergenic	1	36418450	36418578	129	2	109616970	ENST00000364578.1	9876	ENSG00000201448	SNORA63C	small nucleolar RNA, H/ACA box 63C
chr1	36415693	36415969	277	*	peak829	42.8309	Promoter (2-3kb)	1	36418450	36418578	129	2	109616970	ENST00000364578.1	2609	ENSG00000201448	SNORA63C	small nucleolar RNA, H/ACA box 63C
chr1	36437008	36437251	244	*	peak830	7.27697	Promoter (1-2kb)	1	36422786	36439000	16215	2	127700	ENST00000528112.1	1749	ENSG00000116885	OSCP1	organic solute carrier partner 1
chr1	36465218	36465457	240	*	peak831	8.954	Promoter (<=1kb)	1	36455718	36464384	8667	2	64960	ENST00000373116.6	-834	ENSG00000116898	MRPS15	mitochondrial ribosomal protein S15
chr1	36479816	36479975	160	*	peak832	13.53084	Promoter (<=1kb)	1	36475377	36479516	4140	2	1441	ENST00000699160.1	-300	ENSG00000119535	CSF3R	colony stimulating factor 3 receptor
chr1	36482298	36482450	153	*	peak833	10.7572	Promoter (<=1kb)	1	36479433	36482051	2619	2	1441	ENST00000533491.2	-247	ENSG00000119535	CSF3R	colony stimulating factor 3 receptor
chr1	36487036	36487232	197	*	peak834	12.52641	Distal Intergenic	1	36466043	36483278	17236	2	1441	ENST00000373104.5	-3758	ENSG00000119535	CSF3R	colony stimulating factor 3 receptor
chr1	36489080	36489504	425	*	peak835	46.48642	Distal Intergenic	1	36466043	36483278	17236	2	1441	ENST00000373104.5	-5802	ENSG00000119535	CSF3R	colony stimulating factor 3 receptor
chr1	36490359	36490571	213	*	peak836	25.62188	Distal Intergenic	1	36466043	36483278	17236	2	1441	ENST00000373104.5	-7081	ENSG00000119535	CSF3R	colony stimulating factor 3 receptor
chr1	36711057	36711196	140	*	peak837	8.13318	Distal Intergenic	1	36768122	36769725	1604	2	124904023	ENST00000642109.1	58529	ENSG00000284720	LOC124904023	uncharacterized LOC124904023
chr1	36834610	36834802	193	*	peak838	16.34816	Intron (ENST00000373091.8/2899, intron 10 of 15)	1	36849948	36853687	3740	2	2899	ENST00000479620.1	18885	ENSG00000163873	GRIK3	glutamate ionotropic receptor kainate type subunit 3
chr1	37034412	37034554	143	*	peak839	5.29481	Promoter (<=1kb)	1	36795527	37034515	238989	2	2899	ENST00000373091.8	0	ENSG00000163873	GRIK3	glutamate ionotropic receptor kainate type subunit 3
chr1	37167500	37167747	248	*	peak840	13.19009	Intron (ENST00000657513.1/ENST00000657513.1, intron 2 of 3)	1	37161563	37161634	72	1	100422898	ENST00000579351.1	5937	ENSG00000264698	MIR4255	microRNA 4255
chr1	37214392	37214537	146	*	peak841	8.13318	Intron (ENST00000657513.1/ENST00000657513.1, intron 2 of 3)	1	37161563	37161634	72	1	100422898	ENST00000579351.1	52829	ENSG00000264698	MIR4255	microRNA 4255
chr1	37391280	37391454	175	*	peak842	5.82056	Intron (ENST00000668045.1/107984942, intron 1 of 1)	1	37350934	37474386	123453	2	107984942	ENST00000668045.1	82932	NA	LOC107984942	uncharacterized LOC107984942
chr1	37452194	37452374	181	*	peak843	6.48854	Intron (ENST00000668045.1/107984942, intron 1 of 1)	1	37350934	37474386	123453	2	107984942	ENST00000668045.1	22012	NA	LOC107984942	uncharacterized LOC107984942
chr1	37633961	37634110	150	*	peak844	5.82056	Promoter (<=1kb)	1	37611812	37634616	22805	2	284654	ENST00000401068.1	506	ENSG00000169218	RSPO1	R-spondin 1
chr1	37903085	37903275	191	*	peak845	24.61919	Intron (ENST00000373027.5/3633, intron 1 of 17)	1	37885509	37888344	2836	2	3633	ENST00000467066.1	-14741	ENSG00000204084	INPP5B	inositol polyphosphate-5-phosphatase B
chr1	37907507	37907659	153	*	peak846	11.99692	Intron (ENST00000373027.5/3633, intron 1 of 17)	1	37885509	37888344	2836	2	3633	ENST00000467066.1	-19163	ENSG00000204084	INPP5B	inositol polyphosphate-5-phosphatase B
chr1	37930562	37930724	163	*	peak847	6.75177	Promoter (1-2kb)	1	37860697	37931749	71053	2	3633	ENST00000373027.5	1025	ENSG00000204084	INPP5B	inositol polyphosphate-5-phosphatase B
chr1	38037557	38037712	156	*	peak848	10.55747	Distal Intergenic	1	38043829	38046793	2965	2	5453	ENST00000373012.5	9081	ENSG00000185668	POU3F1	POU class 3 homeobox 1
chr1	38058896	38059044	149	*	peak849	9.29647	Intron (ENST00000432922.5/105378653, intron 1 of 3)	1	38047425	38119025	71601	1	105378653	ENST00000428151.1	11471	NA	MIR3659HG	MIR3659 host gene
chr1	38108572	38108789	218	*	peak850	20.55344	Intron (ENST00000428151.1/105378653, intron 4 of 4)	1	38089231	38089329	99	1	100500801	ENST00000582606.1	19341	ENSG00000265596	MIR3659	microRNA 3659
chr1	38126167	38126369	203	*	peak851	27.00881	Distal Intergenic	1	38129464	38140593	11130	2	105378655	ENST00000641212.1	14224	NA	LINC02786	long intergenic non-protein coding RNA 2786
chr1	38129204	38129415	212	*	peak852	5.98197	Distal Intergenic	1	38129464	38140593	11130	2	105378655	ENST00000641212.1	11178	NA	LINC02786	long intergenic non-protein coding RNA 2786
chr1	38165256	38165543	288	*	peak853	24.74343	Distal Intergenic	1	38149544	38162545	13002	1	105378654	ENST00000655033.1	15712	NA	LOC105378654	uncharacterized LOC105378654
chr1	38265708	38265890	183	*	peak854	10.1204	Distal Intergenic	1	38210658	38214806	4149	2	339442	ENST00000649079.1	-50902	ENSG00000237290	LINC01343	long intergenic non-protein coding RNA 1343
chr1	38308933	38309188	256	*	peak855	26.79593	Distal Intergenic	1	38210658	38214806	4149	2	339442	ENST00000649079.1	-94127	ENSG00000237290	LINC01343	long intergenic non-protein coding RNA 1343
chr1	38310153	38310329	177	*	peak856	11.14633	Distal Intergenic	1	38210658	38214806	4149	2	339442	ENST00000649079.1	-95347	ENSG00000237290	LINC01343	long intergenic non-protein coding RNA 1343
chr1	38331910	38332128	219	*	peak857	36.42465	Distal Intergenic	1	38210658	38214806	4149	2	339442	ENST00000649079.1	-117104	ENSG00000237290	LINC01343	long intergenic non-protein coding RNA 1343
chr1	38333049	38333220	172	*	peak858	9.43198	Distal Intergenic	1	38210658	38214806	4149	2	339442	ENST00000649079.1	-118243	ENSG00000237290	LINC01343	long intergenic non-protein coding RNA 1343
chr1	38371149	38371291	143	*	peak859	8.13318	Distal Intergenic	1	38474825	38476482	1658	1	105378656	ENST00000658664.1	-103534	NA	LINC01685	long intergenic non-protein coding RNA 1685
chr1	38428459	38428650	192	*	peak860	6.75177	Distal Intergenic	1	38474825	38476482	1658	1	105378656	ENST00000658664.1	-46175	NA	LINC01685	long intergenic non-protein coding RNA 1685
chr1	38477860	38478182	323	*	peak861	36.69753	Promoter (2-3kb)	1	38474917	38496029	21113	1	105378656	ENST00000634298.1	2943	NA	LINC01685	long intergenic non-protein coding RNA 1685
chr1	38508449	38508692	244	*	peak862	17.59033	Intron (ENST00000658851.1/105378656, intron 2 of 2)	1	38474917	38496029	21113	1	105378656	ENST00000634298.1	33532	NA	LINC01685	long intergenic non-protein coding RNA 1685
chr1	38544911	38545117	207	*	peak863	35.28308	Distal Intergenic	1	38474917	38496029	21113	1	105378656	ENST00000634298.1	69994	NA	LINC01685	long intergenic non-protein coding RNA 1685
chr1	38558712	38558946	235	*	peak864	23.82005	Distal Intergenic	1	38474917	38496029	21113	1	105378656	ENST00000634298.1	83795	NA	LINC01685	long intergenic non-protein coding RNA 1685
chr1	38674978	38675169	192	*	peak865	10.59648	Distal Intergenic	1	38839349	38848074	8726	2	64121	ENST00000474456.1	172905	ENSG00000116954	RRAGC	Ras related GTP binding C
chr1	38729089	38729276	188	*	peak866	16.99201	Distal Intergenic	1	38839349	38848074	8726	2	64121	ENST00000474456.1	118798	ENSG00000116954	RRAGC	Ras related GTP binding C
chr1	38741295	38741560	266	*	peak867	19.33016	Distal Intergenic	1	38839349	38848074	8726	2	64121	ENST00000474456.1	106514	ENSG00000116954	RRAGC	Ras related GTP binding C
chr1	38844088	38844227	140	*	peak868	5.22974	Intron (ENST00000373001.4/64121, intron 6 of 6)	1	38839349	38848074	8726	2	64121	ENST00000474456.1	3847	ENSG00000116954	RRAGC	Ras related GTP binding C
chr1	38853786	38853930	145	*	peak869	8.47803	Promoter (1-2kb)	1	38851512	38852695	1184	2	64121	ENST00000496778.1	-1091	ENSG00000116954	RRAGC	Ras related GTP binding C
chr1	38856710	38856903	194	*	peak870	29.30262	Promoter (<=1kb)	1	38845939	38856842	10904	2	64121	ENST00000493015.1	0	ENSG00000116954	RRAGC	Ras related GTP binding C
chr1	38915388	38915737	350	*	peak871	59.37792	3' UTR	1	38886296	38926837	40542	2	54933	ENST00000289248.6	11100	ENSG00000158315	RHBDL2	rhomboid like 2
chr1	38943867	38944145	279	*	peak872	22.29329	Promoter (2-3kb)	1	38885807	38941830	56024	2	54933	ENST00000372990.6	-2037	ENSG00000158315	RHBDL2	rhomboid like 2
chr1	38944762	38944947	186	*	peak873	10.34115	Promoter (2-3kb)	1	38885807	38941830	56024	2	54933	ENST00000372990.6	-2932	ENSG00000158315	RHBDL2	rhomboid like 2
chr1	38959122	38959269	148	*	peak874	7.34307	Intron (ENST00000667635.1/ENST00000667635.1, intron 1 of 1)	1	38885807	38941830	56024	2	54933	ENST00000372990.6	-17292	ENSG00000158315	RHBDL2	rhomboid like 2
chr1	38969022	38969393	372	*	peak875	52.66872	Distal Intergenic	1	38991276	39006059	14784	1	79647	ENST00000432648.8	-21883	ENSG00000174574	AKIRIN1	akirin 1
chr1	38985678	38986057	380	*	peak876	10.0204	Distal Intergenic	1	38991276	39006059	14784	1	79647	ENST00000432648.8	-5219	ENSG00000174574	AKIRIN1	akirin 1
chr1	39047534	39047804	271	*	peak877	8.72613	Distal Intergenic	1	39026350	39034615	8266	1	4725	ENST00000372969.8	21184	ENSG00000168653	NDUFS5	NADH:ubiquinone oxidoreductase subunit S5
chr1	39105819	39105998	180	*	peak878	9.60606	Promoter (<=1kb)	1	39105505	39260137	154633	1	23499	ENST00000688212.1	314	ENSG00000127603	MACF1	microtubule actin crosslinking factor 1
chr1	39117327	39117538	212	*	peak879	26.42486	Intron (ENST00000361689.7/23499, intron 2 of 93)	1	39105505	39260137	154633	1	23499	ENST00000688212.1	11822	ENSG00000127603	MACF1	microtubule actin crosslinking factor 1
chr1	39133187	39133389	203	*	peak880	18.22324	Intron (ENST00000361689.7/23499, intron 2 of 93)	1	39158864	39333181	174318	1	23499	ENST00000672812.1	-25475	ENSG00000127603	MACF1	microtubule actin crosslinking factor 1
chr1	39150903	39151065	163	*	peak881	12.11412	Intron (ENST00000361689.7/23499, intron 2 of 93)	1	39158864	39333181	174318	1	23499	ENST00000672812.1	-7799	ENSG00000127603	MACF1	microtubule actin crosslinking factor 1
chr1	39167933	39168197	265	*	peak882	15.11128	Intron (ENST00000361689.7/23499, intron 2 of 93)	1	39158864	39333181	174318	1	23499	ENST00000672812.1	9069	ENSG00000127603	MACF1	microtubule actin crosslinking factor 1
chr1	39213562	39213702	141	*	peak883	7.17629	Promoter (1-2kb)	1	39215262	39260540	45279	1	23499	ENST00000480624.5	-1560	ENSG00000127603	MACF1	microtubule actin crosslinking factor 1
chr1	39214091	39214619	529	*	peak884	20.7808	Promoter (<=1kb)	1	39215262	39260540	45279	1	23499	ENST00000480624.5	-643	ENSG00000127603	MACF1	microtubule actin crosslinking factor 1
chr1	39221074	39221213	140	*	peak885	6.48854	Intron (ENST00000361689.7/23499, intron 2 of 93)	1	39215265	39254440	39176	1	23499	ENST00000469366.1	5809	ENSG00000127603	MACF1	microtubule actin crosslinking factor 1
chr1	39246145	39246294	150	*	peak886	7.81869	Intron (ENST00000361689.7/23499, intron 3 of 93)	1	39268465	39327225	58761	1	23499	ENST00000496804.5	-22171	ENSG00000127603	MACF1	microtubule actin crosslinking factor 1
chr1	39269868	39270232	365	*	peak887	48.60213	Promoter (1-2kb)	1	39268527	39357775	89249	1	23499	ENST00000530262.5	1341	ENSG00000127603	MACF1	microtubule actin crosslinking factor 1
chr1	39276206	39276631	426	*	peak888	199.18889	Intron (ENST00000361689.7/23499, intron 6 of 93)	1	39283126	39284220	1095	1	23499	ENST00000485063.1	-6495	ENSG00000127603	MACF1	microtubule actin crosslinking factor 1
chr1	39309547	39309704	158	*	peak889	5.76651	3' UTR	1	39315992	39320386	4395	1	23499	ENST00000686260.1	-6288	ENSG00000127603	MACF1	microtubule actin crosslinking factor 1
chr1	39369232	39369465	234	*	peak890	20.83579	Intron (ENST00000361689.7/23499, intron 45 of 93)	1	39355547	39359786	4240	1	23499	ENST00000688426.1	13685	ENSG00000127603	MACF1	microtubule actin crosslinking factor 1
chr1	39575746	39575886	141	*	peak891	6.95925	Promoter (<=1kb)	1	39560857	39575781	14925	2	8761	ENST00000470443.6	0	ENSG00000090621	PABPC4	poly(A) binding protein cytoplasmic 4
chr1	39631985	39632170	186	*	peak892	5.36074	Intron (ENST00000372852.4/26508, intron 2 of 4)	1	39623435	39639643	16209	2	26508	ENST00000372852.4	7473	ENSG00000163909	HEYL	hes related family bHLH transcription factor with YRPW motif like
chr1	39701970	39702110	141	*	peak893	8.13318	Intron (ENST00000470018.5/10450, intron 1 of 7)	1	39692182	39745403	53222	1	10450	ENST00000470018.5	9788	ENSG00000084072	PPIE	peptidylprolyl isomerase E
chr1	39712068	39712238	171	*	peak894	9.76992	Intron (ENST00000470018.5/10450, intron 1 of 7)	1	39692182	39745403	53222	1	10450	ENST00000470018.5	19886	ENSG00000084072	PPIE	peptidylprolyl isomerase E
chr1	39758597	39758841	245	*	peak895	83.13087	Promoter (2-3kb)	1	39761199	39763914	2716	1	10450	ENST00000467741.2	-2358	ENSG00000084072	PPIE	peptidylprolyl isomerase E
chr1	39827221	39827455	235	*	peak896	23.64108	Distal Intergenic	1	39847044	39847757	714	2	54802	ENST00000467774.1	20302	ENSG00000043514	TRIT1	tRNA isopentenyltransferase 1
chr1	39830015	39830349	335	*	peak897	56.87993	Distal Intergenic	1	39847044	39847757	714	2	54802	ENST00000467774.1	17408	ENSG00000043514	TRIT1	tRNA isopentenyltransferase 1
chr1	39847488	39847811	324	*	peak898	30.31335	Promoter (<=1kb)	1	39847044	39847757	714	2	54802	ENST00000467774.1	0	ENSG00000043514	TRIT1	tRNA isopentenyltransferase 1
chr1	39940279	39940451	173	*	peak899	11.77313	Distal Intergenic	1	39955112	39969968	14857	1	84879	ENST00000420632.6	-14661	ENSG00000168389	MFSD2A	MFSD2 lysolipid transporter A, lysophospholipid
chr1	39950067	39950247	181	*	peak900	5.24295	Distal Intergenic	1	39955112	39969968	14857	1	84879	ENST00000420632.6	-4865	ENSG00000168389	MFSD2A	MFSD2 lysolipid transporter A, lysophospholipid
chr1	39980515	39980913	399	*	peak901	102.79132	Distal Intergenic	1	39967619	39968614	996	1	84879	ENST00000481612.1	12896	ENSG00000168389	MFSD2A	MFSD2 lysolipid transporter A, lysophospholipid
chr1	39985332	39985477	146	*	peak902	6.30395	Distal Intergenic	1	39967619	39968614	996	1	84879	ENST00000481612.1	17713	ENSG00000168389	MFSD2A	MFSD2 lysolipid transporter A, lysophospholipid
chr1	39988753	39988899	147	*	peak903	12.1001	Distal Intergenic	1	39967619	39968614	996	1	84879	ENST00000481612.1	21134	ENSG00000168389	MFSD2A	MFSD2 lysolipid transporter A, lysophospholipid
chr1	40013753	40013925	173	*	peak904	13.37725	Distal Intergenic	1	40040233	40072649	32417	1	10487	ENST00000372797.7	-26308	ENSG00000131236	CAP1	cyclase associated actin cytoskeleton regulatory protein 1
chr1	40014308	40014475	168	*	peak905	12.32586	Distal Intergenic	1	40040233	40072649	32417	1	10487	ENST00000372797.7	-25758	ENSG00000131236	CAP1	cyclase associated actin cytoskeleton regulatory protein 1
chr1	40057578	40057753	176	*	peak906	24.00765	Intron (ENST00000372797.7/10487, intron 1 of 12)	1	40067270	40071581	4312	1	10487	ENST00000479759.5	-9517	ENSG00000131236	CAP1	cyclase associated actin cytoskeleton regulatory protein 1
chr1	40084165	40084349	185	*	peak907	5.82056	Promoter (1-2kb)	1	40072712	40082321	9610	2	5538	ENST00000530076.6	-1844	ENSG00000131238	PPT1	palmitoyl-protein thioesterase 1
chr1	40107612	40107972	361	*	peak908	25.35857	Distal Intergenic	1	40072738	40097260	24523	2	5538	ENST00000449045.7	-10352	ENSG00000131238	PPT1	palmitoyl-protein thioesterase 1
chr1	40116970	40117194	225	*	peak909	34.63135	Distal Intergenic	1	40072738	40097260	24523	2	5538	ENST00000449045.7	-19710	ENSG00000131238	PPT1	palmitoyl-protein thioesterase 1
chr1	40121044	40121183	140	*	peak910	7.53197	Distal Intergenic	1	40072738	40097260	24523	2	5538	ENST00000449045.7	-23784	ENSG00000131238	PPT1	palmitoyl-protein thioesterase 1
chr1	40122905	40123109	205	*	peak911	23.89478	Distal Intergenic	1	40072738	40097260	24523	2	5538	ENST00000449045.7	-25645	ENSG00000131238	PPT1	palmitoyl-protein thioesterase 1
chr1	40130990	40131246	257	*	peak912	108.02222	Distal Intergenic	1	40161387	40240921	79535	1	6018	ENST00000372771.5	-30141	ENSG00000117000	RLF	RLF zinc finger
chr1	40140265	40140590	326	*	peak913	119.36827	Distal Intergenic	1	40161387	40240921	79535	1	6018	ENST00000372771.5	-20797	ENSG00000117000	RLF	RLF zinc finger
chr1	40143935	40144120	186	*	peak914	16.12124	Distal Intergenic	1	40161387	40240921	79535	1	6018	ENST00000372771.5	-17267	ENSG00000117000	RLF	RLF zinc finger
chr1	40182739	40182901	163	*	peak915	8.63805	Intron (ENST00000372771.5/6018, intron 1 of 7)	1	40161387	40240921	79535	1	6018	ENST00000372771.5	21352	ENSG00000117000	RLF	RLF zinc finger
chr1	40307356	40307601	246	*	peak916	18.16923	Promoter (2-3kb)	1	40301812	40304997	3186	2	1298	ENST00000466267.1	-2359	ENSG00000049089	COL9A2	collagen type IX alpha 2 chain
chr1	40411337	40411499	163	*	peak917	10.59648	Promoter (2-3kb)	1	40413977	40415369	1393	1	64744	ENST00000487871.1	-2478	ENSG00000084070	SMAP2	small ArfGAP2
chr1	40634043	40634228	186	*	peak918	8.13318	Intron (ENST00000372684.8/9783, intron 4 of 7)	1	40659848	40667480	7633	1	105378675	ENST00000658681.1	-25620	NA	LOC105378675	uncharacterized LOC105378675
chr1	40705277	40705478	202	*	peak919	9.96451	Intron (ENST00000467203.5/4802, intron 1 of 5)	1	40709357	40771603	62247	1	4802	ENST00000372652.5	-3879	ENSG00000066136	NFYC	nuclear transcription factor Y subunit gamma
chr1	40711806	40711945	140	*	peak920	2.9071	Promoter (2-3kb)	1	40709543	40770940	61398	1	4802	ENST00000372651.5	2263	ENSG00000066136	NFYC	nuclear transcription factor Y subunit gamma
chr1	40723290	40723434	145	*	peak921	6.22457	Intron (ENST00000467203.5/4802, intron 1 of 5)	1	40734848	40749576	14729	1	4802	ENST00000531464.5	-11414	ENSG00000066136	NFYC	nuclear transcription factor Y subunit gamma
chr1	40749540	40749761	222	*	peak922	28.69583	Exon (ENST00000467203.5/4802, exon 4 of 6)	1	40753213	40771603	18391	1	4802	ENST00000414185.1	-3452	ENSG00000066136	NFYC	nuclear transcription factor Y subunit gamma
chr1	40749859	40750094	236	*	peak923	28.8927	Intron (ENST00000467203.5/4802, intron 4 of 5)	1	40753213	40771603	18391	1	4802	ENST00000414185.1	-3119	ENSG00000066136	NFYC	nuclear transcription factor Y subunit gamma
chr1	40787824	40788005	182	*	peak924	9.73203	Intron (ENST00000347132.10/9132, intron 1 of 13)	1	40784094	40838523	54430	1	9132	ENST00000509682.6	3730	ENSG00000117013	KCNQ4	potassium voltage-gated channel subfamily Q member 4
chr1	40863542	40863781	240	*	peak925	28.25761	Promoter (<=1kb)	1	40863914	40876670	12757	1	124904157	ENST00000414199.1	-133	NA	LOC124904157	uncharacterized LOC124904157
chr1	40863993	40864182	190	*	peak926	13.26423	Promoter (<=1kb)	1	40863914	40876670	12757	1	124904157	ENST00000414199.1	79	NA	LOC124904157	uncharacterized LOC124904157
chr1	40899648	40899828	181	*	peak927	11.97743	Distal Intergenic	1	40863914	40876670	12757	1	124904157	ENST00000414199.1	35734	NA	LOC124904157	uncharacterized LOC124904157
chr1	40911209	40911490	282	*	peak928	45.61102	Distal Intergenic	1	40863914	40876670	12757	1	124904157	ENST00000414199.1	47295	NA	LOC124904157	uncharacterized LOC124904157
chr1	40974996	40975262	267	*	peak929	87.10599	Distal Intergenic	1	40979300	41012550	33251	1	1503	ENST00000696107.1	-4038	ENSG00000171793	CTPS1	CTP synthase 1
chr1	40977063	40977245	183	*	peak930	14.52939	Promoter (2-3kb)	1	40979300	41012550	33251	1	1503	ENST00000696107.1	-2055	ENSG00000171793	CTPS1	CTP synthase 1
chr1	40982162	40982408	247	*	peak931	54.37458	Promoter (<=1kb)	1	40982040	40983456	1417	1	1503	ENST00000696111.1	122	ENSG00000171793	CTPS1	CTP synthase 1
chr1	41040939	41041188	250	*	peak932	8.56748	Intron (ENST00000626479.1/100507178, intron 3 of 3)	1	41027204	41037452	10249	2	22955	ENST00000472037.5	-3487	ENSG00000010803	SCMH1	Scm polycomb group protein homolog 1
chr1	41051448	41051587	140	*	peak933	5.82056	Promoter (2-3kb)	1	41037362	41048760	11399	2	22955	ENST00000489421.1	-2688	ENSG00000010803	SCMH1	Scm polycomb group protein homolog 1
chr1	41109696	41110174	479	*	peak934	23.70189	Intron (ENST00000326197.11/22955, intron 7 of 14)	1	41041422	41070631	29210	2	22955	ENST00000482530.1	-39065	ENSG00000010803	SCMH1	Scm polycomb group protein homolog 1
chr1	41150965	41151295	331	*	peak935	60.01773	Intron (ENST00000326197.11/22955, intron 4 of 14)	1	41028712	41159868	131157	2	22955	ENST00000695337.1	8573	ENSG00000010803	SCMH1	Scm polycomb group protein homolog 1
chr1	41156040	41156279	240	*	peak936	27.39371	Intron (ENST00000326197.11/22955, intron 2 of 14)	1	41028712	41159868	131157	2	22955	ENST00000695337.1	3589	ENSG00000010803	SCMH1	Scm polycomb group protein homolog 1
chr1	41234006	41234230	225	*	peak937	20.26251	Intron (ENST00000337495.9/22955, intron 1 of 14)	1	41241772	41338644	96873	1	102723924	ENST00000657314.1	-7542	ENSG00000235358	SCMH1-DT	SCMH1 divergent transcript
chr1	41239327	41239550	224	*	peak938	7.69745	Promoter (2-3kb)	1	41241772	41338644	96873	1	102723924	ENST00000657314.1	-2222	ENSG00000235358	SCMH1-DT	SCMH1 divergent transcript
chr1	41240212	41240432	221	*	peak939	44.25712	Promoter (1-2kb)	1	41241772	41338644	96873	1	102723924	ENST00000657314.1	-1340	ENSG00000235358	SCMH1-DT	SCMH1 divergent transcript
chr1	41317415	41317635	221	*	peak940	24.41446	Intron (ENST00000657314.1/102723924, intron 1 of 1)	1	41302918	41306148	3231	2	124904158	ENST00000662236.2	-11267	ENSG00000291157	LOC124904158	uncharacterized LOC124904158
chr1	41333263	41333632	370	*	peak941	12.98867	Intron (ENST00000657314.1/102723924, intron 1 of 1)	1	41302918	41306148	3231	2	124904158	ENST00000662236.2	-27115	ENSG00000291157	LOC124904158	uncharacterized LOC124904158
chr1	41347357	41347636	280	*	peak942	21.95596	Distal Intergenic	1	41361922	41383590	21669	1	100132074	ENST00000372591.1	-14286	ENSG00000204060	FOXO6	forkhead box O6
chr1	41351883	41352023	141	*	peak943	5.29173	Distal Intergenic	1	41361922	41383590	21669	1	100132074	ENST00000372591.1	-9899	ENSG00000204060	FOXO6	forkhead box O6
chr1	41353720	41354099	380	*	peak944	83.60002	Distal Intergenic	1	41361922	41383590	21669	1	100132074	ENST00000372591.1	-7823	ENSG00000204060	FOXO6	forkhead box O6
chr1	41360313	41360475	163	*	peak945	9.30389	Promoter (1-2kb)	1	41361922	41383590	21669	1	100132074	ENST00000372591.1	-1447	ENSG00000204060	FOXO6	forkhead box O6
chr1	41370665	41371094	430	*	peak946	34.62205	Intron (ENST00000372591.1/100132074, intron 1 of 1)	1	41366679	41382681	16003	1	100132074	ENST00000686812.1	3986	ENSG00000204060	FOXO6	forkhead box O6
chr1	41379153	41379292	140	*	peak947	6.22457	Intron (ENST00000372591.1/100132074, intron 1 of 1)	1	41375004	41375669	666	2	101929901	ENST00000429109.1	-3484	ENSG00000229901	FOXO6-AS1	FOXO6 antisense RNA 1
chr1	41415548	41415894	347	*	peak948	11.51289	Distal Intergenic	1	41375004	41375669	666	2	101929901	ENST00000429109.1	-39879	ENSG00000229901	FOXO6-AS1	FOXO6 antisense RNA 1
chr1	41435562	41435933	372	*	peak949	91.36118	Distal Intergenic	1	41479454	41484085	4632	2	1907	ENST00000460255.1	48152	ENSG00000127129	EDN2	endothelin 2
chr1	41436757	41436949	193	*	peak950	10.94405	Distal Intergenic	1	41479454	41484085	4632	2	1907	ENST00000460255.1	47136	ENSG00000127129	EDN2	endothelin 2
chr1	41442956	41443152	197	*	peak951	18.6623	Distal Intergenic	1	41479454	41484085	4632	2	1907	ENST00000460255.1	40933	ENSG00000127129	EDN2	endothelin 2
chr1	41448464	41448661	198	*	peak952	6.17605	Distal Intergenic	1	41479454	41484085	4632	2	1907	ENST00000460255.1	35424	ENSG00000127129	EDN2	endothelin 2
chr1	41449567	41449814	248	*	peak953	23.48735	Distal Intergenic	1	41479454	41484085	4632	2	1907	ENST00000460255.1	34271	ENSG00000127129	EDN2	endothelin 2
chr1	41485758	41485994	237	*	peak954	46.74445	Promoter (1-2kb)	1	41478775	41484683	5909	2	1907	ENST00000372587.5	-1075	ENSG00000127129	EDN2	endothelin 2
chr1	41500961	41501103	143	*	peak955	8.56748	Distal Intergenic	1	41478775	41484683	5909	2	1907	ENST00000372587.5	-16278	ENSG00000127129	EDN2	endothelin 2
chr1	41610752	41610891	140	*	peak956	4.80291	Intron (ENST00000643665.1/59269, intron 2 of 7)	1	41585306	41628816	43511	2	59269	ENST00000646142.1	17925	ENSG00000127124	HIVEP3	HIVEP zinc finger 3
chr1	41789929	41790160	232	*	peak957	8.64271	Intron (ENST00000372584.5/59269, intron 1 of 7)	1	41847948	41869630	21683	2	59269	ENST00000479350.1	79470	ENSG00000127124	HIVEP3	HIVEP zinc finger 3
chr1	41823371	41823593	223	*	peak958	8.38048	Intron (ENST00000372584.5/59269, intron 1 of 7)	1	41847948	41869630	21683	2	59269	ENST00000479350.1	46037	ENSG00000127124	HIVEP3	HIVEP zinc finger 3
chr1	41833771	41834016	246	*	peak959	14.05595	Intron (ENST00000372584.5/59269, intron 1 of 7)	1	41847948	41869630	21683	2	59269	ENST00000479350.1	35614	ENSG00000127124	HIVEP3	HIVEP zinc finger 3
chr1	41861583	41862005	423	*	peak960	12.47599	Intron (ENST00000372584.5/59269, intron 1 of 7)	1	41847948	41869630	21683	2	59269	ENST00000479350.1	7625	ENSG00000127124	HIVEP3	HIVEP zinc finger 3
chr1	41878423	41878659	237	*	peak961	9.04629	Intron (ENST00000372584.5/59269, intron 1 of 7)	1	41847948	41869630	21683	2	59269	ENST00000479350.1	-8793	ENSG00000127124	HIVEP3	HIVEP zinc finger 3
chr1	41882151	41882318	168	*	peak962	12.79774	Intron (ENST00000372584.5/59269, intron 1 of 7)	1	41847948	41869630	21683	2	59269	ENST00000479350.1	-12521	ENSG00000127124	HIVEP3	HIVEP zinc finger 3
chr1	41902155	41902405	251	*	peak963	21.23684	Intron (ENST00000372584.5/59269, intron 1 of 7)	1	41847191	41918669	71479	2	59269	ENST00000491442.5	16264	ENSG00000127124	HIVEP3	HIVEP zinc finger 3
chr1	41945443	41945629	187	*	peak964	17.44216	Intron (ENST00000489103.5/59269, intron 1 of 3)	1	41506365	41918922	412558	2	59269	ENST00000372583.6	-26521	ENSG00000127124	HIVEP3	HIVEP zinc finger 3
chr1	41945871	41946114	244	*	peak965	30.1527	Intron (ENST00000489103.5/59269, intron 1 of 3)	1	41506365	41918922	412558	2	59269	ENST00000372583.6	-26949	ENSG00000127124	HIVEP3	HIVEP zinc finger 3
chr1	41954642	41954936	295	*	peak966	23.24734	Intron (ENST00000489103.5/59269, intron 1 of 3)	1	41506365	41918922	412558	2	59269	ENST00000372583.6	-35720	ENSG00000127124	HIVEP3	HIVEP zinc finger 3
chr1	42010352	42010700	349	*	peak967	20.64207	Intron (ENST00000489103.5/59269, intron 1 of 3)	1	41847191	42035925	188735	2	59269	ENST00000489103.5	25225	ENSG00000127124	HIVEP3	HIVEP zinc finger 3
chr1	42135452	42135699	248	*	peak968	16.77266	Distal Intergenic	1	42153410	42155820	2411	1	2981	ENST00000372581.2	-17711	ENSG00000044012	GUCA2B	guanylate cyclase activator 2B
chr1	42164752	42164982	231	*	peak969	49.14493	Promoter (<=1kb)	1	42162690	42164745	2056	2	2980	ENST00000357001.3	-7	ENSG00000197273	GUCA2A	guanylate cyclase activator 2A
chr1	42171990	42172218	229	*	peak970	27.95285	Distal Intergenic	1	42162690	42164745	2056	2	2980	ENST00000357001.3	-7245	ENSG00000197273	GUCA2A	guanylate cyclase activator 2A
chr1	42177743	42177983	241	*	peak971	19.3079	3' UTR	1	42176539	42189809	13271	2	22887	ENST00000372571.5	11826	ENSG00000198815	FOXJ3	forkhead box J3
chr1	42178345	42178563	219	*	peak972	36.52383	3' UTR	1	42176539	42189809	13271	2	22887	ENST00000372571.5	11246	ENSG00000198815	FOXJ3	forkhead box J3
chr1	42183709	42184002	294	*	peak973	131.81906	Intron (ENST00000372571.5/22887, intron 1 of 2)	1	42176539	42189809	13271	2	22887	ENST00000372571.5	5807	ENSG00000198815	FOXJ3	forkhead box J3
chr1	42203280	42203472	193	*	peak974	17.33167	Promoter (2-3kb)	1	42194997	42206011	11015	2	22887	ENST00000422278.1	2539	ENSG00000198815	FOXJ3	forkhead box J3
chr1	42206264	42206531	268	*	peak975	47.94031	Promoter (<=1kb)	1	42194997	42206011	11015	2	22887	ENST00000422278.1	-253	ENSG00000198815	FOXJ3	forkhead box J3
chr1	42207649	42207832	184	*	peak976	25.7953	Promoter (1-2kb)	1	42194997	42206011	11015	2	22887	ENST00000422278.1	-1638	ENSG00000198815	FOXJ3	forkhead box J3
chr1	42209695	42209980	286	*	peak977	20.47455	Intron (ENST00000372572.5/22887, intron 7 of 14)	1	42194997	42206011	11015	2	22887	ENST00000422278.1	-3684	ENSG00000198815	FOXJ3	forkhead box J3
chr1	42210663	42210820	158	*	peak978	13.50772	Intron (ENST00000372572.5/22887, intron 7 of 14)	1	42194997	42206011	11015	2	22887	ENST00000422278.1	-4652	ENSG00000198815	FOXJ3	forkhead box J3
chr1	42222305	42222597	293	*	peak979	18.45083	Intron (ENST00000372572.5/22887, intron 7 of 14)	1	42194997	42206011	11015	2	22887	ENST00000422278.1	-16294	ENSG00000198815	FOXJ3	forkhead box J3
chr1	42259484	42259988	505	*	peak980	53.39526	Intron (ENST00000372572.5/22887, intron 6 of 14)	1	42264931	42278587	13657	2	22887	ENST00000454417.1	18599	ENSG00000198815	FOXJ3	forkhead box J3
chr1	42269728	42269926	199	*	peak981	25.37495	Intron (ENST00000372572.5/22887, intron 5 of 14)	1	42264931	42278587	13657	2	22887	ENST00000454417.1	8661	ENSG00000198815	FOXJ3	forkhead box J3
chr1	42282811	42283032	222	*	peak982	13.06444	Intron (ENST00000372572.5/22887, intron 4 of 14)	1	42264931	42278587	13657	2	22887	ENST00000454417.1	-4224	ENSG00000198815	FOXJ3	forkhead box J3
chr1	42312931	42313133	203	*	peak983	22.59767	Promoter (2-3kb)	1	42176545	42315459	138915	2	22887	ENST00000545068.5	2326	ENSG00000198815	FOXJ3	forkhead box J3
chr1	42335995	42336134	140	*	peak984	4.64721	Promoter (<=1kb)	1	42176539	42335877	159339	2	22887	ENST00000372573.5	-118	ENSG00000198815	FOXJ3	forkhead box J3
chr1	42337008	42337475	468	*	peak985	80.49657	Promoter (1-2kb)	1	42176539	42335877	159339	2	22887	ENST00000372573.5	-1131	ENSG00000198815	FOXJ3	forkhead box J3
chr1	42369489	42369752	264	*	peak986	22.16234	Distal Intergenic	1	42380792	42424232	43441	1	284716	ENST00000431473.4	-11040	ENSG00000177181	RIMKLA	ribosomal modification protein rimK like family member A
chr1	42429651	42429823	173	*	peak987	8.47803	Distal Intergenic	1	42432860	42435522	2663	2	84217	ENST00000475426.1	5699	ENSG00000066185	ZMYND12	zinc finger MYND-type containing 12
chr1	42432825	42433003	179	*	peak988	19.85822	Promoter (2-3kb)	1	42432860	42435522	2663	2	84217	ENST00000475426.1	2519	ENSG00000066185	ZMYND12	zinc finger MYND-type containing 12
chr1	42487466	42487628	163	*	peak989	9.14115	Promoter (2-3kb)	1	42489929	42654186	164258	1	728621	ENST00000507855.5	-2301	ENSG00000186409	CCDC30	coiled-coil domain containing 30
chr1	42489839	42490029	191	*	peak990	25.72462	Promoter (<=1kb)	1	42489929	42654186	164258	1	728621	ENST00000507855.5	0	ENSG00000186409	CCDC30	coiled-coil domain containing 30
chr1	42527174	42527363	190	*	peak991	9.34738	Intron (ENST00000660938.1/728621, intron 6 of 16)	1	42533860	42642579	108720	1	728621	ENST00000471390.6	-6497	ENSG00000186409	CCDC30	coiled-coil domain containing 30
chr1	42613776	42613915	140	*	peak992	7.24835	Intron (ENST00000660938.1/728621, intron 11 of 16)	1	42610465	42653692	43228	1	728621	ENST00000663139.1	3311	ENSG00000186409	CCDC30	coiled-coil domain containing 30
chr1	42617756	42617967	212	*	peak993	7.24835	Intron (ENST00000660938.1/728621, intron 11 of 16)	1	42610465	42653692	43228	1	728621	ENST00000663139.1	7291	ENSG00000186409	CCDC30	coiled-coil domain containing 30
chr1	42661997	42662298	302	*	peak994	13.63157	Promoter (2-3kb)	1	42664863	42676758	11896	1	10465	ENST00000461351.1	-2565	ENSG00000171960	PPIH	peptidylprolyl isomerase H
chr1	42682038	42682211	174	*	peak995	5.36074	Promoter (<=1kb)	1	42658687	42682160	23474	2	124904162	ENST00000649886.1	0	NA	LOC124904162	uncharacterized LOC124904162
chr1	42793268	42793603	336	*	peak996	58.80244	Promoter (<=1kb)	1	42793665	42796794	3130	1	100129924	ENST00000605272.1	-62	ENSG00000274386	TMEM269	transmembrane protein 269
chr1	42859443	42859737	295	*	peak997	34.90174	Distal Intergenic	1	42850687	42852473	1787	1	51058	ENST00000630961.1	8756	ENSG00000164011	ZNF691	zinc finger protein 691
chr1	42911472	42911703	232	*	peak998	37.44754	Distal Intergenic	1	42926249	42929499	3251	2	6513	ENST00000674545.1	17796	ENSG00000117394	SLC2A1	solute carrier family 2 member 1
chr1	42925006	42925167	162	*	peak999	8.79643	Exon (ENST00000691915.1/ENST00000691915.1, exon 1 of 1)	1	42926249	42929499	3251	2	6513	ENST00000674545.1	4332	ENSG00000117394	SLC2A1	solute carrier family 2 member 1
chr1	42965441	42965624	184	*	peak1000	16.89099	Intron (ENST00000431759.6/440584, intron 1 of 3)	1	42959100	42996814	37715	1	440584	ENST00000664148.1	6341	ENSG00000227533	SLC2A1-DT	SLC2A1 divergent transcript
chr1	42976548	42976697	150	*	peak1001	5.16533	Intron (ENST00000431759.6/440584, intron 3 of 3)	1	42959100	42996814	37715	1	440584	ENST00000664148.1	17448	ENSG00000227533	SLC2A1-DT	SLC2A1 divergent transcript
chr1	42990559	42990735	177	*	peak1002	12.1265	Intron (ENST00000653200.1/440584, intron 3 of 3)	1	42959100	42996814	37715	1	440584	ENST00000664148.1	31459	ENSG00000227533	SLC2A1-DT	SLC2A1 divergent transcript
chr1	42992199	42992642	444	*	peak1003	29.25089	Intron (ENST00000653200.1/440584, intron 3 of 3)	1	42959100	42996814	37715	1	440584	ENST00000664148.1	33099	ENSG00000227533	SLC2A1-DT	SLC2A1 divergent transcript
chr1	42997944	42998117	174	*	peak1004	10.67079	Distal Intergenic	1	42959100	42996814	37715	1	440584	ENST00000664148.1	38844	ENSG00000227533	SLC2A1-DT	SLC2A1 divergent transcript
chr1	43005782	43006012	231	*	peak1005	33.88216	Distal Intergenic	1	42959100	42996814	37715	1	440584	ENST00000664148.1	46682	ENSG00000227533	SLC2A1-DT	SLC2A1 divergent transcript
chr1	43007916	43008069	154	*	peak1006	10.88887	Distal Intergenic	1	42959100	42996814	37715	1	440584	ENST00000664148.1	48816	ENSG00000227533	SLC2A1-DT	SLC2A1 divergent transcript
chr1	43008621	43008778	158	*	peak1007	7.8482	Distal Intergenic	1	42959100	42996814	37715	1	440584	ENST00000664148.1	49521	ENSG00000227533	SLC2A1-DT	SLC2A1 divergent transcript
chr1	43011128	43011523	396	*	peak1008	26.43929	Distal Intergenic	1	42959100	42996814	37715	1	440584	ENST00000664148.1	52028	ENSG00000227533	SLC2A1-DT	SLC2A1 divergent transcript
chr1	43018075	43018501	427	*	peak1009	98.44157	Distal Intergenic	1	42959100	42996814	37715	1	440584	ENST00000664148.1	58975	ENSG00000227533	SLC2A1-DT	SLC2A1 divergent transcript
chr1	43038518	43038672	155	*	peak1010	6.15449	Distal Intergenic	1	42959100	42996814	37715	1	440584	ENST00000664148.1	79418	ENSG00000227533	SLC2A1-DT	SLC2A1 divergent transcript
chr1	43044943	43045165	223	*	peak1011	19.60199	Distal Intergenic	1	42959100	42996814	37715	1	440584	ENST00000664148.1	85843	ENSG00000227533	SLC2A1-DT	SLC2A1 divergent transcript
chr1	43052344	43052524	181	*	peak1012	10.32463	Distal Intergenic	1	43145153	43156396	11244	1	440585	ENST00000410048.5	-92629	ENSG00000186973	CFAP144	cilia and flagella associated protein 144
chr1	43053141	43053525	385	*	peak1013	154.77739	Distal Intergenic	1	43145153	43156396	11244	1	440585	ENST00000410048.5	-91628	ENSG00000186973	CFAP144	cilia and flagella associated protein 144
chr1	43061813	43062109	297	*	peak1014	59.72669	Distal Intergenic	1	43145153	43156396	11244	1	440585	ENST00000410048.5	-83044	ENSG00000186973	CFAP144	cilia and flagella associated protein 144
chr1	43120470	43120622	153	*	peak1015	6.12257	Distal Intergenic	1	43145153	43156396	11244	1	440585	ENST00000410048.5	-24531	ENSG00000186973	CFAP144	cilia and flagella associated protein 144
chr1	43121372	43121557	186	*	peak1016	14.35662	Distal Intergenic	1	43145153	43156396	11244	1	440585	ENST00000410048.5	-23596	ENSG00000186973	CFAP144	cilia and flagella associated protein 144
chr1	43200521	43200705	185	*	peak1017	18.87994	Intron (ENST00000528956.5/149465, intron 9 of 10)	1	43215356	43222278	6923	1	149465	ENST00000428122.1	-14651	ENSG00000243710	CFAP57	cilia and flagella associated protein 57
chr1	43204472	43204611	140	*	peak1018	6.31506	Intron (ENST00000528956.5/149465, intron 9 of 10)	1	43215356	43222278	6923	1	149465	ENST00000428122.1	-10745	ENSG00000243710	CFAP57	cilia and flagella associated protein 57
chr1	43206839	43207185	347	*	peak1019	86.80583	3' UTR	1	43215356	43222278	6923	1	149465	ENST00000428122.1	-8171	ENSG00000243710	CFAP57	cilia and flagella associated protein 57
chr1	43227437	43227697	261	*	peak1020	22.16234	Intron (ENST00000610710.4/149465, intron 18 of 23)	1	43215356	43222278	6923	1	149465	ENST00000428122.1	12081	ENSG00000243710	CFAP57	cilia and flagella associated protein 57
chr1	43340043	43340222	180	*	peak1021	5.82056	Promoter (2-3kb)	1	43337849	43352772	14924	1	4352	ENST00000413998.7	2194	ENSG00000117400	MPL	MPL proto-oncogene, thrombopoietin receptor
chr1	43388110	43388336	227	*	peak1022	8.21633	Promoter (<=1kb)	1	43385978	43387647	1670	2	112950	ENST00000473560.1	-463	ENSG00000159479	MED8	mediator complex subunit 8
chr1	43476113	43476298	186	*	peak1023	19.74706	Distal Intergenic	1	43451003	43453989	2987	2	81888	ENST00000583037.5	-22124	ENSG00000178922	HYI	hydroxypyruvate isomerase (putative)
chr1	43493957	43494170	214	*	peak1024	17.47909	Distal Intergenic	1	43525187	43553519	28333	1	5792	ENST00000496043.5	-31017	ENSG00000142949	PTPRF	protein tyrosine phosphatase receptor type F
chr1	43522832	43523059	228	*	peak1025	11.15161	Promoter (2-3kb)	1	43525187	43553519	28333	1	5792	ENST00000496043.5	-2128	ENSG00000142949	PTPRF	protein tyrosine phosphatase receptor type F
chr1	43536633	43536785	153	*	peak1026	10.84156	Promoter (1-2kb)	1	43538198	43580078	41881	1	5792	ENST00000372405.1	-1413	ENSG00000142949	PTPRF	protein tyrosine phosphatase receptor type F
chr1	43548494	43548668	175	*	peak1027	12.17484	Intron (ENST00000496043.5/5792, intron 4 of 4)	1	43545076	43579284	34209	1	5792	ENST00000437607.1	3418	ENSG00000142949	PTPRF	protein tyrosine phosphatase receptor type F
chr1	43770805	43771140	336	*	peak1028	90.93048	Intron (ENST00000645057.1/9682, intron 16 of 25)	1	43792102	43931127	139026	1	6487	ENST00000647503.1	-20962	ENSG00000126091	ST3GAL3	ST3 beta-galactoside alpha-2,3-sialyltransferase 3
chr1	43805381	43805613	233	*	peak1029	27.75202	Intron (ENST00000645057.1/9682, intron 17 of 25)	1	43814927	43930953	116027	1	6487	ENST00000642780.1	-9314	ENSG00000126091	ST3GAL3	ST3 beta-galactoside alpha-2,3-sialyltransferase 3
chr1	43844328	43844505	178	*	peak1030	13.42667	Intron (ENST00000645057.1/9682, intron 19 of 25)	1	43838622	43838683	62	1	102464830	ENST00000635807.1	5706	ENSG00000283477	MIR6079	microRNA 6079
chr1	43858328	43858546	219	*	peak1031	27.90061	Intron (ENST00000645057.1/9682, intron 19 of 25)	1	43838622	43838683	62	1	102464830	ENST00000635807.1	19706	ENSG00000283477	MIR6079	microRNA 6079
chr1	43929617	43929826	210	*	peak1032	33.76254	Intron (ENST00000645057.1/9682, intron 25 of 25)	1	43933320	43937239	3920	1	9048	ENST00000414809.7	-3494	ENSG00000117407	ARTN	artemin
chr1	44014772	44014995	224	*	peak1033	25.75951	Promoter (1-2kb)	1	43991500	44016556	25057	2	6536	ENST00000372307.7	1561	ENSG00000196517	SLC6A9	solute carrier family 6 member 9
chr1	44134589	44134733	145	*	peak1034	8.13318	3' UTR	1	44137821	44141631	3811	2	105378952	ENST00000634670.1	6898	ENSG00000283039	KLF18	KLF transcription factor 18
chr1	44241269	44241453	185	*	peak1035	8.48837	Promoter (2-3kb)	1	44243408	44244273	866	2	100874278	ENST00000414156.1	2820	ENSG00000233602	ERI3-IT1	ERI3 intronic transcript 1
chr1	44241540	44241776	237	*	peak1036	70.37358	Promoter (2-3kb)	1	44243408	44244273	866	2	100874278	ENST00000414156.1	2497	ENSG00000233602	ERI3-IT1	ERI3 intronic transcript 1
chr1	44316531	44316670	140	*	peak1037	6.36313	Intron (ENST00000456170.6/79033, intron 1 of 6)	1	44221070	44319744	98675	2	79033	ENST00000456170.6	3074	ENSG00000117419	ERI3	ERI1 exoribonuclease family member 3
chr1	44327892	44328100	209	*	peak1038	8.17568	Intron (ENST00000372257.7/79033, intron 3 of 8)	1	44221070	44323043	101974	2	79033	ENST00000372259.9	-4849	ENSG00000117419	ERI3	ERI1 exoribonuclease family member 3
chr1	44328309	44328469	161	*	peak1039	14.29994	Intron (ENST00000372257.7/79033, intron 3 of 8)	1	44221070	44323043	101974	2	79033	ENST00000372259.9	-5266	ENSG00000117419	ERI3	ERI1 exoribonuclease family member 3
chr1	44329129	44329325	197	*	peak1040	21.1965	Intron (ENST00000372257.7/79033, intron 3 of 8)	1	44221070	44323043	101974	2	79033	ENST00000372259.9	-6086	ENSG00000117419	ERI3	ERI1 exoribonuclease family member 3
chr1	44329508	44329757	250	*	peak1041	13.47541	Intron (ENST00000372257.7/79033, intron 3 of 8)	1	44221070	44323043	101974	2	79033	ENST00000372259.9	-6465	ENSG00000117419	ERI3	ERI1 exoribonuclease family member 3
chr1	44336615	44336936	322	*	peak1042	13.29772	Intron (ENST00000372257.7/79033, intron 3 of 8)	1	44221070	44323043	101974	2	79033	ENST00000372259.9	-13572	ENSG00000117419	ERI3	ERI1 exoribonuclease family member 3
chr1	44568290	44568429	140	*	peak1043	8.13318	Intron (ENST00000355387.6/55182, intron 2 of 14)	1	44545493	44545552	60	1	100847089	ENST00000581357.1	22797	ENSG00000263381	MIR5584	microRNA 5584
chr1	44631997	44632136	140	*	peak1044	4.51087	Promoter (<=1kb)	1	44631984	44636495	4512	1	55182	ENST00000488865.2	13	ENSG00000187147	RNF220	ring finger protein 220
chr1	44819384	44819536	153	*	peak1045	5.79316	Distal Intergenic	1	44819844	44823260	3417	2	8643	ENST00000438067.5	3724	ENSG00000117425	PTCH2	patched 2
chr1	44896015	44896254	240	*	peak1046	44.90087	Intron (ENST00000360403.7/8891, intron 6 of 11)	1	44863004	44875622	12619	2	8891	ENST00000486491.1	-20393	ENSG00000070785	EIF2B3	eukaryotic translation initiation factor 2B subunit gamma
chr1	44912691	44912910	220	*	peak1047	18.65577	Intron (ENST00000360403.7/8891, intron 5 of 11)	1	44850776	44926655	75880	2	8891	ENST00000439363.5	13745	ENSG00000070785	EIF2B3	eukaryotic translation initiation factor 2B subunit gamma
chr1	44932256	44932447	192	*	peak1048	17.97504	Exon (ENST00000517230.1/ENST00000517230.1, exon 1 of 1)	1	44850776	44926655	75880	2	8891	ENST00000439363.5	-5601	ENSG00000070785	EIF2B3	eukaryotic translation initiation factor 2B subunit gamma
chr1	44964581	44964779	199	*	peak1049	4.57425	Intron (ENST00000360403.7/8891, intron 3 of 11)	1	44926628	44986586	59959	2	8891	ENST00000477953.5	21807	ENSG00000070785	EIF2B3	eukaryotic translation initiation factor 2B subunit gamma
chr1	45038928	45039193	266	*	peak1050	5.71227	Exon (ENST00000359600.6/57643, exon 8 of 14)	1	45014547	45015405	859	1	7389	ENST00000465678.1	24381	ENSG00000126088	UROD	uroporphyrinogen decarboxylase
chr1	45123557	45123704	148	*	peak1051	10.4321	Intron (ENST00000359600.6/57643, intron 1 of 13)	1	45016399	45206605	190207	2	57643	ENST00000359600.6	82901	ENSG00000162415	ZSWIM5	zinc finger SWIM-type containing 5
chr1	45319916	45320097	182	*	peak1052	23.43317	Distal Intergenic	1	45326895	45328710	1816	1	84842	ENST00000334815.6	-6798	ENSG00000186603	HPDL	4-hydroxyphenylpyruvate dioxygenase like
chr1	45323898	45324154	257	*	peak1053	22.96412	Promoter (2-3kb)	1	45326895	45328710	1816	1	84842	ENST00000334815.6	-2741	ENSG00000186603	HPDL	4-hydroxyphenylpyruvate dioxygenase like
chr1	45329478	45329746	269	*	peak1054	37.02067	Promoter (2-3kb)	1	45329273	45332083	2811	2	4595	ENST00000482094.5	2337	ENSG00000132781	MUTYH	mutY DNA glycosylase
chr1	45334690	45334886	197	*	peak1055	14.5409	Promoter (<=1kb)	1	45332200	45334511	2312	2	4595	ENST00000674679.2	-179	ENSG00000132781	MUTYH	mutY DNA glycosylase
chr1	45336386	45336527	142	*	peak1056	7.38805	Promoter (<=1kb)	1	45329255	45336629	7375	2	4595	ENST00000672314.2	102	ENSG00000132781	MUTYH	mutY DNA glycosylase
chr1	45411064	45411251	188	*	peak1057	10.48237	Intron (ENST00000671898.1/4595, intron 3 of 20)	1	45398733	45457621	58889	2	10420	ENST00000493974.1	46370	ENSG00000070759	TESK2	testis associated actin remodelling kinase 2
chr1	45444907	45445132	226	*	peak1058	20.13284	Intron (ENST00000671898.1/4595, intron 2 of 20)	1	45398733	45457621	58889	2	10420	ENST00000493974.1	12489	ENSG00000070759	TESK2	testis associated actin remodelling kinase 2
chr1	45509219	45509418	200	*	peak1059	6.78607	3' UTR	1	45500341	45511065	10725	1	25974	ENST00000616135.1	8878	ENSG00000132763	MMACHC	metabolism of cobalamin associated C
chr1	45536403	45536576	174	*	peak1060	6.44641	Intron (ENST00000676549.1/5052, intron 1 of 5)	1	45510914	45542732	31819	2	5052	ENST00000676549.1	6156	ENSG00000117450	PRDX1	peroxiredoxin 1
chr1	45542700	45542878	179	*	peak1061	15.46114	Promoter (<=1kb)	1	45510914	45542732	31819	2	5052	ENST00000676549.1	0	ENSG00000117450	PRDX1	peroxiredoxin 1
chr1	45568533	45568714	182	*	peak1062	13.12564	Promoter (<=1kb)	1	45568614	45570047	1434	1	10327	ENST00000475919.1	0	ENSG00000117448	AKR1A1	aldo-keto reductase family 1 member A1
chr1	45577041	45577222	182	*	peak1063	18.05034	Distal Intergenic	1	45583846	45615131	31286	1	4678	ENST00000437901.6	-6624	ENSG00000132780	NASP	nuclear autoantigenic sperm protein
chr1	45596248	45596403	156	*	peak1064	6.75177	Intron (ENST00000437901.6/4678, intron 3 of 9)	1	45584065	45618247	34183	1	4678	ENST00000351223.7	12183	ENSG00000132780	NASP	nuclear autoantigenic sperm protein
chr1	45730586	45730858	273	*	peak1065	32.86395	Intron (ENST00000359942.8/3652, intron 3 of 9)	1	45697059	45714252	17194	2	3652	ENST00000495072.1	-16334	ENSG00000197429	IPP	intracisternal A particle-promoted polypeptide
chr1	45758188	45758367	180	*	peak1066	8.13692	Distal Intergenic	1	45698711	45750653	51943	2	3652	ENST00000396478.4	-7535	ENSG00000197429	IPP	intracisternal A particle-promoted polypeptide
chr1	45927192	45927434	243	*	peak1067	60.31306	Intron (ENST00000361297.7/23139, intron 4 of 28)	1	45913647	46036122	122476	1	23139	ENST00000674079.1	13545	ENSG00000086015	MAST2	microtubule associated serine/threonine kinase 2
chr1	45942678	45942821	144	*	peak1068	8.94357	Intron (ENST00000361297.7/23139, intron 4 of 28)	1	45959386	46011109	51724	1	23139	ENST00000482881.1	-16565	ENSG00000086015	MAST2	microtubule associated serine/threonine kinase 2
chr1	45972714	45972948	235	*	peak1069	25.06323	Intron (ENST00000361297.7/23139, intron 5 of 28)	1	45959386	46011109	51724	1	23139	ENST00000482881.1	13328	ENSG00000086015	MAST2	microtubule associated serine/threonine kinase 2
chr1	46164403	46164609	207	*	peak1070	13.53084	Intron (ENST00000540385.2/110117499, intron 1 of 9)	1	46175073	46185298	10226	1	10103	ENST00000498443.5	-10464	ENSG00000117472	TSPAN1	tetraspanin 1
chr1	46168486	46168780	295	*	peak1071	23.52186	Intron (ENST00000540385.2/110117499, intron 1 of 9)	1	46175073	46185298	10226	1	10103	ENST00000498443.5	-6293	ENSG00000117472	TSPAN1	tetraspanin 1
chr1	46188829	46188992	164	*	peak1072	8.087	Promoter (<=1kb)	1	46188684	46189567	884	2	55624	ENST00000475642.1	575	ENSG00000085998	POMGNT1	protein O-linked mannose N-acetylglucosaminyltransferase 1 (beta 1,2-)
chr1	46211156	46211339	184	*	peak1073	20.26929	Intron (ENST00000371980.4/541468, intron 1 of 1)	1	46203334	46221256	17923	1	541468	ENST00000371980.4	7822	ENSG00000171357	LURAP1	leucine rich adaptor protein 1
chr1	46217102	46217371	270	*	peak1074	19.48092	Promoter (2-3kb)	1	46188697	46220302	31606	2	55624	ENST00000693223.1	2931	ENSG00000085998	POMGNT1	protein O-linked mannose N-acetylglucosaminyltransferase 1 (beta 1,2-)
chr1	46442735	46442900	166	*	peak1075	5.82056	Promoter (<=1kb)	1	46442829	46482493	39665	1	729041	ENST00000635606.3	0	NA	FAAHP1	fatty acid amide hydrolase pseudogene 1
chr1	46448277	46448482	206	*	peak1076	13.12564	Promoter (1-2kb)	1	46446673	46449704	3032	2	101929651	ENST00000416581.1	1222	ENSG00000224863	LINC01398	long intergenic non-protein coding RNA 1398
chr1	46529977	46530116	140	*	peak1077	4.73086	Distal Intergenic	1	46532166	46535515	3350	2	105378696	ENST00000697682.1	5399	ENSG00000282881	TMEM275	transmembrane protein 275
chr1	46693448	46693589	142	*	peak1078	7.73263	Promoter (1-2kb)	1	46675165	46692310	17146	2	9813	ENST00000481623.2	-1138	ENSG00000159658	EFCAB14	EF-hand calcium binding domain 14
chr1	46704046	46704212	167	*	peak1079	4.63954	Intron (ENST00000674268.1/9813, intron 3 of 10)	1	46675165	46692310	17146	2	9813	ENST00000481623.2	-11736	ENSG00000159658	EFCAB14	EF-hand calcium binding domain 14
chr1	46715048	46715251	204	*	peak1080	22.34178	Intron (ENST00000674268.1/9813, intron 2 of 10)	1	46707236	46718661	11426	2	9813	ENST00000674331.1	3410	ENSG00000159658	EFCAB14	EF-hand calcium binding domain 14
chr1	46719889	46720028	140	*	peak1081	3.19349	Promoter (<=1kb)	1	46694069	46719146	25078	2	9813	ENST00000674302.1	-743	ENSG00000159658	EFCAB14	EF-hand calcium binding domain 14
chr1	46756860	46757124	265	*	peak1082	50.2868	Promoter (<=1kb)	1	46757838	46810850	53013	1	105378699	ENST00000546128.5	-714	NA	LOC105378699	uncharacterized LOC105378699
chr1	46802384	46802630	247	*	peak1083	64.80282	Intron (ENST00000546128.5/105378699, intron 5 of 5)	1	46799082	46818814	19733	1	1580	ENST00000371919.8	3302	ENSG00000142973	CYP4B1	cytochrome P450 family 4 subfamily B member 1
chr1	46807748	46807949	202	*	peak1084	12.47599	Promoter (<=1kb)	1	46806807	46813988	7182	1	1580	ENST00000526297.5	941	ENSG00000142973	CYP4B1	cytochrome P450 family 4 subfamily B member 1
chr1	46856066	46856256	191	*	peak1085	10.84564	Intron (ENST00000505841.5/163720, intron 9 of 11)	1	46817048	46819015	1968	1	1580	ENST00000497005.1	39018	ENSG00000142973	CYP4B1	cytochrome P450 family 4 subfamily B member 1
chr1	47224880	47225019	140	*	peak1086	3.69309	Promoter (<=1kb)	1	47218688	47224076	5389	2	6886	ENST00000459729.1	-804	ENSG00000162367	TAL1	TAL bHLH transcription factor 1, erythroid differentiation factor
chr1	47280201	47280441	241	*	peak1087	25.23915	Promoter (1-2kb)	1	47250659	47281638	30980	2	6491	ENST00000684618.1	1197	ENSG00000123473	STIL	STIL centriolar assembly protein
chr1	47307896	47308145	250	*	peak1088	102.50049	Promoter (2-3kb)	1	47269635	47310319	40685	2	6491	ENST00000436811.2	2174	ENSG00000123473	STIL	STIL centriolar assembly protein
chr1	47363826	47364021	196	*	peak1089	9.28648	Intron (ENST00000371873.10/51727, intron 1 of 5)	1	47333941	47373443	39503	1	51727	ENST00000371870.3	29885	ENSG00000162368	CMPK1	cytidine/uridine monophosphate kinase 1
chr1	47378176	47378567	392	*	peak1090	74.1768	3' UTR	1	47380928	47408477	27550	2	102724077	ENST00000420876.1	29910	NA	LINC01389	long intergenic non-protein coding RNA 1389
chr1	47379602	47379932	331	*	peak1091	70.97451	Intron (ENST00000699074.1/51727, intron 5 of 5)	1	47380928	47408477	27550	2	102724077	ENST00000420876.1	28545	NA	LINC01389	long intergenic non-protein coding RNA 1389
chr1	47409486	47409629	144	*	peak1092	10.4321	Promoter (1-2kb)	1	47380928	47408477	27550	2	102724077	ENST00000420876.1	-1009	NA	LINC01389	long intergenic non-protein coding RNA 1389
chr1	47533276	47533602	327	*	peak1093	54.55372	Distal Intergenic	1	47438044	47440691	2648	1	2306	ENST00000334793.6	95232	ENSG00000186564	FOXD2	forkhead box D2
chr1	47536744	47537006	263	*	peak1094	13.26979	Distal Intergenic	1	47438044	47440691	2648	1	2306	ENST00000334793.6	98700	ENSG00000186564	FOXD2	forkhead box D2
chr1	47618961	47619278	318	*	peak1095	25.87469	Distal Intergenic	1	47688463	47704029	15567	1	107984953	ENST00000454285.2	-69185	ENSG00000227947	LINC01738	long intergenic non-protein coding RNA 1738
chr1	47620059	47620198	140	*	peak1096	5.94265	Distal Intergenic	1	47688463	47704029	15567	1	107984953	ENST00000454285.2	-68265	ENSG00000227947	LINC01738	long intergenic non-protein coding RNA 1738
chr1	47662929	47663202	274	*	peak1097	13.69726	Distal Intergenic	1	47688463	47704029	15567	1	107984953	ENST00000454285.2	-25261	ENSG00000227947	LINC01738	long intergenic non-protein coding RNA 1738
chr1	47686711	47686863	153	*	peak1098	10.32654	Promoter (1-2kb)	1	47688463	47704029	15567	1	107984953	ENST00000454285.2	-1600	ENSG00000227947	LINC01738	long intergenic non-protein coding RNA 1738
chr1	47751005	47751213	209	*	peak1099	14.52939	Distal Intergenic	1	47761132	47765547	4416	2	388630	ENST00000438589.1	14334	ENSG00000269113	TRABD2B	TraB domain containing 2B
chr1	48005874	48006013	140	*	peak1100	4.70474	Distal Intergenic	1	47760528	47997385	236858	2	388630	ENST00000606738.3	-8489	ENSG00000269113	TRABD2B	TraB domain containing 2B
chr1	48068287	48068426	140	*	peak1101	4.57425	Intron (ENST00000635446.1/105379778, intron 4 of 5)	1	48054209	48067201	12993	1	105379778	ENST00000439795.1	14078	NA	LINC02794	long intergenic non-protein coding RNA 2794
chr1	48236970	48237109	140	*	peak1102	6.95548	Promoter (1-2kb)	1	48238426	48242578	4153	1	200010	ENST00000525901.1	-1317	ENSG00000117834	SLC5A9	solute carrier family 5 member 9
chr1	48338366	48338544	179	*	peak1103	16.05106	Intron (ENST00000371847.8/54558, intron 11 of 12)	1	48355445	48359722	4278	2	54558	ENST00000487629.1	21178	ENSG00000132122	SPATA6	spermatogenesis associated 6
chr1	48338861	48339023	163	*	peak1104	8.79643	Intron (ENST00000371847.8/54558, intron 11 of 12)	1	48355445	48359722	4278	2	54558	ENST00000487629.1	20699	ENSG00000132122	SPATA6	spermatogenesis associated 6
chr1	48442917	48443118	202	*	peak1105	16.06248	Intron (ENST00000371847.8/54558, intron 3 of 12)	1	48411464	48451586	40123	2	54558	ENST00000465990.5	8468	ENSG00000132122	SPATA6	spermatogenesis associated 6
chr1	48466758	48466897	140	*	peak1106	6.59409	Intron (ENST00000371847.8/54558, intron 1 of 12)	1	48297837	48472010	174174	2	54558	ENST00000371843.7	5113	ENSG00000132122	SPATA6	spermatogenesis associated 6
chr1	48500619	48500761	143	*	peak1107	4.80291	Distal Intergenic	1	48295374	48472208	176835	2	54558	ENST00000396199.7	-28411	ENSG00000132122	SPATA6	spermatogenesis associated 6
chr1	48512316	48512545	230	*	peak1108	37.02176	Distal Intergenic	1	48295374	48472208	176835	2	54558	ENST00000396199.7	-40108	ENSG00000132122	SPATA6	spermatogenesis associated 6
chr1	48550287	48550464	178	*	peak1109	14.27831	Intron (ENST00000371839.6/84871, intron 11 of 13)	1	48295374	48472208	176835	2	54558	ENST00000396199.7	-78079	ENSG00000132122	SPATA6	spermatogenesis associated 6
chr1	48550906	48551052	147	*	peak1110	6.0309	Intron (ENST00000371839.6/84871, intron 11 of 13)	1	48295374	48472208	176835	2	54558	ENST00000396199.7	-78698	ENSG00000132122	SPATA6	spermatogenesis associated 6
chr1	48597243	48597464	222	*	peak1111	30.59266	Intron (ENST00000371839.6/84871, intron 9 of 13)	1	48295374	48472208	176835	2	54558	ENST00000396199.7	-125035	ENSG00000132122	SPATA6	spermatogenesis associated 6
chr1	48605976	48606160	185	*	peak1112	10.0204	Intron (ENST00000371839.6/84871, intron 9 of 13)	1	48295374	48472208	176835	2	54558	ENST00000396199.7	-133768	ENSG00000132122	SPATA6	spermatogenesis associated 6
chr1	48608977	48609116	140	*	peak1113	3.93585	Intron (ENST00000371839.6/84871, intron 9 of 13)	1	48295374	48472208	176835	2	54558	ENST00000396199.7	-136769	ENSG00000132122	SPATA6	spermatogenesis associated 6
chr1	48708936	48709091	156	*	peak1114	12.99937	Intron (ENST00000371839.6/84871, intron 6 of 13)	1	48727867	48758933	31067	2	79656	ENST00000476079.5	49842	ENSG00000162373	BEND5	BEN domain containing 5
chr1	48738270	48738416	147	*	peak1115	5.82056	Intron (ENST00000371839.6/84871, intron 6 of 13)	1	48727867	48758933	31067	2	79656	ENST00000476079.5	20517	ENSG00000162373	BEND5	BEN domain containing 5
chr1	48777271	48777417	147	*	peak1116	5.58378	Promoter (<=1kb)	1	48759207	48776969	17763	2	79656	ENST00000480399.1	-302	ENSG00000162373	BEND5	BEN domain containing 5
chr1	48777542	48777685	144	*	peak1117	9.93542	Promoter (<=1kb)	1	48759207	48776969	17763	2	79656	ENST00000480399.1	-573	ENSG00000162373	BEND5	BEN domain containing 5
chr1	48811790	48812000	211	*	peak1118	18.6623	Intron (ENST00000371839.6/84871, intron 6 of 13)	1	48759207	48776969	17763	2	79656	ENST00000480399.1	-34821	ENSG00000162373	BEND5	BEN domain containing 5
chr1	48902656	48902817	162	*	peak1119	10.42702	Intron (ENST00000371839.6/84871, intron 5 of 13)	1	49025595	49187585	161991	1	105378706	ENST00000456002.2	-122778	NA	LOC105378706	uncharacterized LOC105378706
chr1	48903154	48903499	346	*	peak1120	6.12257	Intron (ENST00000371839.6/84871, intron 5 of 13)	1	49025595	49187585	161991	1	105378706	ENST00000456002.2	-122096	NA	LOC105378706	uncharacterized LOC105378706
chr1	50459262	50459434	173	*	peak1121	12.52375	Promoter (2-3kb)	1	50461469	50471150	9682	1	105378715	ENST00000424664.1	-2035	NA	FAF1-AS1	FAF1 antisense RNA 1
chr1	50487806	50487956	151	*	peak1122	7.47915	Intron (ENST00000396153.7/11124, intron 17 of 18)	1	50461469	50471150	9682	1	105378715	ENST00000424664.1	26337	NA	FAF1-AS1	FAF1 antisense RNA 1
chr1	50530992	50531222	231	*	peak1123	6.95548	Intron (ENST00000396153.7/11124, intron 15 of 18)	1	50461469	50471150	9682	1	105378715	ENST00000424664.1	69523	NA	FAF1-AS1	FAF1 antisense RNA 1
chr1	50538707	50538850	144	*	peak1124	5.49748	Intron (ENST00000396153.7/11124, intron 14 of 18)	1	50539592	50606944	67353	2	11124	ENST00000472808.1	68094	ENSG00000185104	FAF1	Fas associated factor 1
chr1	50569010	50569306	297	*	peak1125	19.11249	Intron (ENST00000396153.7/11124, intron 12 of 18)	1	50539592	50606944	67353	2	11124	ENST00000472808.1	37638	ENSG00000185104	FAF1	Fas associated factor 1
chr1	50655006	50655229	224	*	peak1126	9.63881	Intron (ENST00000396153.7/11124, intron 8 of 18)	1	50539592	50606944	67353	2	11124	ENST00000472808.1	-48062	ENSG00000185104	FAF1	Fas associated factor 1
chr1	50720576	50720771	196	*	peak1127	22.58943	Intron (ENST00000396153.7/11124, intron 6 of 18)	1	50441276	50706051	264776	2	11124	ENST00000494400.5	-14525	ENSG00000185104	FAF1	Fas associated factor 1
chr1	50721121	50721392	272	*	peak1128	91.36057	Intron (ENST00000396153.7/11124, intron 6 of 18)	1	50441276	50706051	264776	2	11124	ENST00000494400.5	-15070	ENSG00000185104	FAF1	Fas associated factor 1
chr1	50793663	50793881	219	*	peak1129	37.51619	Intron (ENST00000396153.7/11124, intron 3 of 18)	1	50441276	50706051	264776	2	11124	ENST00000494400.5	-87612	ENSG00000185104	FAF1	Fas associated factor 1
chr1	50897861	50898000	140	*	peak1130	9.19719	Intron (ENST00000396153.7/11124, intron 1 of 18)	1	50705784	50959738	253955	2	11124	ENST00000487898.1	61738	ENSG00000185104	FAF1	Fas associated factor 1
chr1	50931217	50931558	342	*	peak1131	11.15161	Intron (ENST00000396153.7/11124, intron 1 of 18)	1	50705784	50959738	253955	2	11124	ENST00000487898.1	28180	ENSG00000185104	FAF1	Fas associated factor 1
chr1	50949389	50949807	419	*	peak1132	11.08381	Intron (ENST00000396153.7/11124, intron 1 of 18)	1	50705784	50959738	253955	2	11124	ENST00000487898.1	9931	ENSG00000185104	FAF1	Fas associated factor 1
chr1	51119037	51119176	140	*	peak1133	4.73086	Intron (ENST00000648827.1/284546, intron 3 of 3)	1	51102286	51129742	27457	1	284546	ENST00000474016.1	16751	ENSG00000204006	C1orf185	chromosome 1 open reading frame 185
chr1	51175359	51175504	146	*	peak1134	7.99548	Distal Intergenic	1	51195095	51235096	40002	2	105378716	ENST00000366181.2	59592	ENSG00000203356	LINC01562	long intergenic non-protein coding RNA 1562
chr1	51192542	51192794	253	*	peak1135	10.84564	Distal Intergenic	1	51195095	51235096	40002	2	105378716	ENST00000366181.2	42302	ENSG00000203356	LINC01562	long intergenic non-protein coding RNA 1562
chr1	51212209	51212367	159	*	peak1136	10.01863	Intron (ENST00000366181.2/105378716, intron 1 of 1)	1	51195095	51235096	40002	2	105378716	ENST00000366181.2	22729	ENSG00000203356	LINC01562	long intergenic non-protein coding RNA 1562
chr1	51214719	51215067	349	*	peak1137	20.03554	Intron (ENST00000366181.2/105378716, intron 1 of 1)	1	51195095	51235096	40002	2	105378716	ENST00000366181.2	20029	ENSG00000203356	LINC01562	long intergenic non-protein coding RNA 1562
chr1	51228413	51228717	305	*	peak1138	23.83203	Intron (ENST00000366181.2/105378716, intron 1 of 1)	1	51195095	51235096	40002	2	105378716	ENST00000366181.2	6379	ENSG00000203356	LINC01562	long intergenic non-protein coding RNA 1562
chr1	51236978	51237134	157	*	peak1139	4.74614	Promoter (<=1kb)	1	51236339	51271562	35224	1	26994	ENST00000494873.1	639	ENSG00000123091	RNF11	ring finger protein 11
chr1	51247502	51247866	365	*	peak1140	9.37639	Intron (ENST00000242719.4/26994, intron 1 of 2)	1	51236339	51271562	35224	1	26994	ENST00000494873.1	11163	ENSG00000123091	RNF11	ring finger protein 11
chr1	51265590	51266019	430	*	peak1141	37.65819	Exon (ENST00000422306.2/ENST00000422306.2, exon 1 of 2)	1	51269918	51271536	1619	1	26994	ENST00000486691.1	-3899	ENSG00000123091	RNF11	ring finger protein 11
chr1	51346417	51346581	165	*	peak1142	10.63641	Promoter (1-2kb)	1	51311257	51345116	33860	2	22996	ENST00000527205.1	-1301	ENSG00000085831	TTC39A	tetratricopeptide repeat domain 39A
chr1	51349430	51349611	182	*	peak1143	19.27573	Distal Intergenic	1	51311257	51345116	33860	2	22996	ENST00000527205.1	-4314	ENSG00000085831	TTC39A	tetratricopeptide repeat domain 39A
chr1	51411255	51411495	241	*	peak1144	12.14597	Intron (ENST00000493793.2/2060, intron 1 of 12)	1	51394212	51403451	9240	2	2060	ENST00000486505.5	-7804	ENSG00000085832	EPS15	epidermal growth factor receptor pathway substrate 15
chr1	51539597	51540046	450	*	peak1145	13.57576	Intron (ENST00000702775.1/105378720, intron 1 of 2)	1	51355262	51519328	164067	2	2060	ENST00000706292.1	-20269	ENSG00000085832	EPS15	epidermal growth factor receptor pathway substrate 15
chr1	51558315	51558592	278	*	peak1146	37.21709	Intron (ENST00000702775.1/105378720, intron 1 of 2)	1	51577179	51788469	211291	1	114883	ENST00000371714.5	-18587	ENSG00000117859	OSBPL9	oxysterol binding protein like 9
chr1	51569810	51570149	340	*	peak1147	60.96172	Intron (ENST00000431943.1/441884, intron 2 of 6)	1	51577179	51788469	211291	1	114883	ENST00000371714.5	-7030	ENSG00000117859	OSBPL9	oxysterol binding protein like 9
chr1	51570440	51570666	227	*	peak1148	11.62052	Intron (ENST00000431943.1/441884, intron 2 of 6)	1	51577179	51788469	211291	1	114883	ENST00000371714.5	-6513	ENSG00000117859	OSBPL9	oxysterol binding protein like 9
chr1	51578839	51579042	204	*	peak1149	18.73693	Promoter (1-2kb)	1	51577179	51788469	211291	1	114883	ENST00000371714.5	1660	ENSG00000117859	OSBPL9	oxysterol binding protein like 9
chr1	51601156	51601378	223	*	peak1150	37.96329	Intron (ENST00000371714.5/114883, intron 2 of 25)	1	51561866	51594897	33032	2	441884	ENST00000431943.1	-6259	NA	CALR4P	calreticulin 4, pseudogene
chr1	51607568	51607831	264	*	peak1151	102.72414	Intron (ENST00000371714.5/114883, intron 2 of 25)	1	51617092	51787966	170875	1	114883	ENST00000435274.6	-9261	ENSG00000117859	OSBPL9	oxysterol binding protein like 9
chr1	51622045	51622436	392	*	peak1152	59.5704	Intron (ENST00000371714.5/114883, intron 4 of 25)	1	51617114	51776912	159799	1	114883	ENST00000489990.5	4931	ENSG00000117859	OSBPL9	oxysterol binding protein like 9
chr1	51628929	51629104	176	*	peak1153	8.42124	Intron (ENST00000371714.5/114883, intron 4 of 25)	1	51617114	51776912	159799	1	114883	ENST00000489990.5	11815	ENSG00000117859	OSBPL9	oxysterol binding protein like 9
chr1	51629271	51629525	255	*	peak1154	25.83031	Intron (ENST00000371714.5/114883, intron 4 of 25)	1	51617114	51776912	159799	1	114883	ENST00000489990.5	12157	ENSG00000117859	OSBPL9	oxysterol binding protein like 9
chr1	51635233	51635476	244	*	peak1155	59.8529	Intron (ENST00000371714.5/114883, intron 4 of 25)	1	51617114	51776912	159799	1	114883	ENST00000489990.5	18119	ENSG00000117859	OSBPL9	oxysterol binding protein like 9
chr1	51641654	51642008	355	*	peak1156	94.66808	Intron (ENST00000371714.5/114883, intron 4 of 25)	1	51617114	51776912	159799	1	114883	ENST00000489990.5	24540	ENSG00000117859	OSBPL9	oxysterol binding protein like 9
chr1	51642629	51642893	265	*	peak1157	45.12173	Intron (ENST00000371714.5/114883, intron 4 of 25)	1	51617114	51776912	159799	1	114883	ENST00000489990.5	25515	ENSG00000117859	OSBPL9	oxysterol binding protein like 9
chr1	51648259	51648760	502	*	peak1158	46.6678	Intron (ENST00000371714.5/114883, intron 4 of 25)	1	51617114	51776912	159799	1	114883	ENST00000489990.5	31145	ENSG00000117859	OSBPL9	oxysterol binding protein like 9
chr1	51649356	51649657	302	*	peak1159	13.47467	Intron (ENST00000371714.5/114883, intron 4 of 25)	1	51617114	51776912	159799	1	114883	ENST00000489990.5	32242	ENSG00000117859	OSBPL9	oxysterol binding protein like 9
chr1	51689726	51689950	225	*	peak1160	31.40294	Intron (ENST00000371714.5/114883, intron 6 of 25)	1	51714003	51756657	42655	1	114883	ENST00000484890.5	-24053	ENSG00000117859	OSBPL9	oxysterol binding protein like 9
chr1	51850562	51850755	194	*	peak1161	9.5475	Intron (ENST00000354831.11/4898, intron 1 of 32)	1	51789212	51840454	51243	2	4898	ENST00000485608.5	-10108	ENSG00000078618	NRDC	nardilysin convertase
chr1	51986871	51987048	178	*	peak1162	5.82152	Intron (ENST00000371655.4/5865, intron 1 of 4)	1	51907956	51990700	82745	2	5865	ENST00000371655.4	3652	ENSG00000169213	RAB3B	RAB3B, member RAS oncogene family
chr1	52006701	52006917	217	*	peak1163	18.30665	Distal Intergenic	1	51907956	51990700	82745	2	5865	ENST00000371655.4	-16001	ENSG00000169213	RAB3B	RAB3B, member RAS oncogene family
chr1	52119341	52119549	209	*	peak1164	26.56575	Distal Intergenic	1	52142089	52346634	204546	1	9372	ENST00000287727.8	-22540	ENSG00000157077	ZFYVE9	zinc finger FYVE-type containing 9
chr1	52119864	52120147	284	*	peak1165	58.12464	Distal Intergenic	1	52142089	52346634	204546	1	9372	ENST00000287727.8	-21942	ENSG00000157077	ZFYVE9	zinc finger FYVE-type containing 9
chr1	52148045	52148221	177	*	peak1166	17.65274	Intron (ENST00000287727.8/9372, intron 1 of 18)	1	52142374	52346515	204142	1	9372	ENST00000357206.6	5671	ENSG00000157077	ZFYVE9	zinc finger FYVE-type containing 9
chr1	52150388	52150548	161	*	peak1167	6.06743	Exon (ENST00000460504.3/ENST00000460504.3, exon 1 of 1)	1	52142374	52346515	204142	1	9372	ENST00000357206.6	8014	ENSG00000157077	ZFYVE9	zinc finger FYVE-type containing 9
chr1	52153123	52153379	257	*	peak1168	48.51158	Intron (ENST00000287727.8/9372, intron 1 of 18)	1	52142374	52346515	204142	1	9372	ENST00000357206.6	10749	ENSG00000157077	ZFYVE9	zinc finger FYVE-type containing 9
chr1	52239050	52239254	205	*	peak1169	19.42328	Exon (ENST00000287727.8/9372, exon 4 of 19)	1	52295895	52335207	39313	1	9372	ENST00000469134.1	-56641	ENSG00000157077	ZFYVE9	zinc finger FYVE-type containing 9
chr1	52240617	52240922	306	*	peak1170	23.98066	Intron (ENST00000287727.8/9372, intron 4 of 18)	1	52295895	52335207	39313	1	9372	ENST00000469134.1	-54973	ENSG00000157077	ZFYVE9	zinc finger FYVE-type containing 9
chr1	52296364	52296503	140	*	peak1171	6.95548	Promoter (<=1kb)	1	52295895	52335207	39313	1	9372	ENST00000469134.1	469	ENSG00000157077	ZFYVE9	zinc finger FYVE-type containing 9
chr1	52509338	52509480	143	*	peak1172	8.46493	Intron (ENST00000257177.9/23318, intron 4 of 29)	1	52462178	52525930	63753	2	23318	ENST00000371541.5	16450	ENSG00000134744	TUT4	terminal uridylyl transferase 4
chr1	52631784	52631923	140	*	peak1173	8.13318	Promoter (1-2kb)	1	52633168	52657065	23898	1	348378	ENST00000517870.2	-1245	ENSG00000182183	SHISAL2A	shisa like 2A
chr1	52659808	52659985	178	*	peak1174	7.90907	Intron (ENST00000440303.5/348378, intron 3 of 4)	1	52633593	52667688	34096	1	348378	ENST00000424164.1	26215	ENSG00000182183	SHISAL2A	shisa like 2A
chr1	52674842	52675016	175	*	peak1175	8.06221	Distal Intergenic	1	52687562	52698068	10507	2	65260	ENST00000486918.1	23052	ENSG00000162377	COA7	cytochrome c oxidase assembly factor 7
chr1	52708366	52708574	209	*	peak1176	13.67381	Distal Intergenic	1	52684449	52698347	13899	2	65260	ENST00000371538.5	-10019	ENSG00000162377	COA7	cytochrome c oxidase assembly factor 7
chr1	52747582	52747813	232	*	peak1177	22.66835	Intron (ENST00000294353.7/79699, intron 1 of 13)	1	52726467	52816638	90172	1	79699	ENST00000545132.5	21115	ENSG00000162378	ZYG11B	zyg-11 family member B, cell cycle regulator
chr1	52771462	52771712	251	*	peak1178	10.34722	Exon (ENST00000294353.7/79699, exon 3 of 14)	1	52726467	52816638	90172	1	79699	ENST00000545132.5	44995	ENSG00000162378	ZYG11B	zyg-11 family member B, cell cycle regulator
chr1	52772271	52772421	151	*	peak1179	5.08355	Exon (ENST00000437890.1/ENST00000437890.1, exon 1 of 1)	1	52726467	52816638	90172	1	79699	ENST00000545132.5	45804	ENSG00000162378	ZYG11B	zyg-11 family member B, cell cycle regulator
chr1	52907080	52907313	234	*	peak1180	8.64752	Promoter (<=1kb)	1	52899177	52907101	7925	2	55268	ENST00000486170.2	0	ENSG00000121310	ECHDC2	enoyl-CoA hydratase domain containing 2
chr1	52907550	52907811	262	*	peak1181	19.30223	Promoter (<=1kb)	1	52899177	52907101	7925	2	55268	ENST00000486170.2	-449	ENSG00000121310	ECHDC2	enoyl-CoA hydratase domain containing 2
chr1	52913112	52913320	209	*	peak1182	7.0246	Promoter (<=1kb)	1	52911599	52913344	1746	2	55268	ENST00000493896.2	24	ENSG00000121310	ECHDC2	enoyl-CoA hydratase domain containing 2
chr1	52918358	52918507	150	*	peak1183	9.93451	Intron (ENST00000371522.9/55268, intron 1 of 9)	1	52911564	52921515	9952	2	55268	ENST00000480312.6	3008	ENSG00000121310	ECHDC2	enoyl-CoA hydratase domain containing 2
chr1	52920331	52920556	226	*	peak1184	19.02615	Promoter (<=1kb)	1	52911564	52921515	9952	2	55268	ENST00000480312.6	959	ENSG00000121310	ECHDC2	enoyl-CoA hydratase domain containing 2
chr1	52920893	52921032	140	*	peak1185	4.56214	Promoter (<=1kb)	1	52911564	52921515	9952	2	55268	ENST00000480312.6	483	ENSG00000121310	ECHDC2	enoyl-CoA hydratase domain containing 2
chr1	52973860	52974099	240	*	peak1186	30.44695	Intron (ENST00000371514.8/6342, intron 6 of 15)	1	52963641	52988080	24440	1	6342	ENST00000473584.1	10219	ENSG00000116171	SCP2	sterol carrier protein 2
chr1	53068462	53068677	216	*	peak1187	55.86329	Promoter (2-3kb)	1	53070909	53073754	2846	1	127435	ENST00000471210.1	-2232	ENSG00000174348	PODN	podocan
chr1	53107615	53107919	305	*	peak1188	50.74736	Intron (ENST00000611397.5/6512, intron 2 of 9)	1	53114576	53118609	4034	1	105379783	ENST00000439621.1	-6657	NA	LOC105379783	uncharacterized LOC105379783
chr1	53115932	53116228	297	*	peak1189	121.8415	Promoter (1-2kb)	1	53114576	53118609	4034	1	105379783	ENST00000439621.1	1356	NA	LOC105379783	uncharacterized LOC105379783
chr1	53183245	53183399	155	*	peak1190	8.13318	Intron (ENST00000617613.1/ENST00000617613.1, intron 1 of 1)	1	53196792	53214178	17387	1	1376	ENST00000636867.1	-13393	ENSG00000157184	CPT2	carnitine palmitoyltransferase 2
chr1	53198851	53198990	140	*	peak1191	3.88356	Promoter (1-2kb)	1	53196903	53214170	17268	1	1376	ENST00000638135.1	1948	ENSG00000157184	CPT2	carnitine palmitoyltransferase 2
chr1	53257458	53257702	245	*	peak1192	18.10104	Promoter (<=1kb)	1	53246552	53257388	10837	2	7804	ENST00000662802.1	-70	ENSG00000157193	LRP8	LDL receptor related protein 8
chr1	53330034	53330180	147	*	peak1193	9.37019	Promoter (1-2kb)	1	53245546	53328469	82924	2	7804	ENST00000662198.1	-1565	ENSG00000157193	LRP8	LDL receptor related protein 8
chr1	53368091	53368385	295	*	peak1194	18.75786	Promoter (<=1kb)	1	53366656	53368123	1468	2	107984957	ENST00000669809.1	0	NA	LINC02812	long intergenic non-protein coding RNA 2812
chr1	53558260	53558399	140	*	peak1195	4.73086	Intron (ENST00000312233.4/148979, intron 3 of 9)	1	53459976	53464679	4704	1	63948	ENST00000463126.1	98284	ENSG00000143006	DMRTB1	DMRT like family B with proline rich C-terminal 1
chr1	53685380	53685580	201	*	peak1196	13.95824	Intron (ENST00000312233.4/148979, intron 1 of 9)	1	53506237	53734204	227968	2	148979	ENST00000312233.4	48624	ENSG00000174332	GLIS1	GLIS family zinc finger 1
chr1	53769843	53770092	250	*	peak1197	23.17359	Promoter (1-2kb)	1	53771018	53771153	136	2	124900439	ENST00000364133.1	1061	ENSG00000201003	LOC124900439	small nucleolar RNA SNORA58
chr1	53799275	53799459	185	*	peak1198	18.10622	Intron (ENST00000371429.4/55706, intron 11 of 17)	1	53771018	53771153	136	2	124900439	ENST00000364133.1	-28122	ENSG00000201003	LOC124900439	small nucleolar RNA SNORA58
chr1	53913440	53913601	162	*	peak1199	10.67079	Distal Intergenic	1	53921562	53929000	7439	2	51668	ENST00000489675.1	15399	ENSG00000081870	IFT25	intraflagellar transport 25
chr1	53919067	53919315	249	*	peak1200	21.12362	Intron (ENST00000371378.6/51668, intron 5 of 5)	1	53921562	53929000	7439	2	51668	ENST00000489675.1	9685	ENSG00000081870	IFT25	intraflagellar transport 25
chr1	53931023	53931196	174	*	peak1201	13.23421	Promoter (2-3kb)	1	53921562	53929000	7439	2	51668	ENST00000489675.1	-2023	ENSG00000081870	IFT25	intraflagellar transport 25
chr1	53943183	53943399	217	*	peak1202	11.32648	Promoter (2-3kb)	1	53916574	53945572	28999	2	51668	ENST00000371378.6	2173	ENSG00000081870	IFT25	intraflagellar transport 25
chr1	53957313	53957615	303	*	peak1203	52.02332	Intron (ENST00000371368.5/115353, intron 4 of 4)	1	53961953	53967733	5781	1	115353	ENST00000477905.1	-4338	ENSG00000116212	LRRC42	leucine rich repeat containing 42
chr1	54019733	54020027	295	*	peak1204	18.41228	Promoter (1-2kb)	1	54007299	54018186	10888	2	388633	ENST00000545928.5	-1547	ENSG00000203985	LDLRAD1	low density lipoprotein receptor class A domain containing 1
chr1	54029024	54029283	260	*	peak1205	65.95663	3' UTR	1	54032019	54036802	4784	2	9528	ENST00000470395.1	7519	ENSG00000116209	TMEM59	transmembrane protein 59
chr1	54109825	54109977	153	*	peak1206	14.52939	Intron (ENST00000648983.1/127428, intron 5 of 5)	1	54132687	54153000	20314	2	200008	ENST00000530059.3	43023	ENSG00000157211	CDCP2	CUB domain containing protein 2
chr1	54229514	54229736	223	*	peak1207	20.40752	Promoter (<=1kb)	1	54225433	54229455	4023	2	23648	ENST00000528930.6	-59	ENSG00000157216	SSBP3	single stranded DNA binding protein 3
chr1	54298396	54298606	211	*	peak1208	22.07754	Intron (ENST00000610401.6/23648, intron 4 of 17)	1	54228255	54325439	97185	2	23648	ENST00000426150.5	26833	ENSG00000157216	SSBP3	single stranded DNA binding protein 3
chr1	54309108	54309250	143	*	peak1209	8.00806	Intron (ENST00000610401.6/23648, intron 4 of 17)	1	54228255	54325439	97185	2	23648	ENST00000426150.5	16189	ENSG00000157216	SSBP3	single stranded DNA binding protein 3
chr1	54323247	54323721	475	*	peak1210	26.47791	Promoter (1-2kb)	1	54228255	54325439	97185	2	23648	ENST00000426150.5	1718	ENSG00000157216	SSBP3	single stranded DNA binding protein 3
chr1	54325792	54325940	149	*	peak1211	10.46159	Promoter (<=1kb)	1	54228255	54325439	97185	2	23648	ENST00000426150.5	-353	ENSG00000157216	SSBP3	single stranded DNA binding protein 3
chr1	54331936	54332124	189	*	peak1212	27.25867	Intron (ENST00000610401.6/23648, intron 4 of 17)	1	54243272	54335881	92610	2	23648	ENST00000528787.1	3757	ENSG00000157216	SSBP3	single stranded DNA binding protein 3
chr1	54354015	54354247	233	*	peak1213	79.23007	Promoter (2-3kb)	1	54225433	54356818	131386	2	23648	ENST00000326956.12	2571	ENSG00000157216	SSBP3	single stranded DNA binding protein 3
chr1	54383446	54383648	203	*	peak1214	6.84428	Intron (ENST00000610401.6/23648, intron 4 of 17)	1	54227055	54402409	175355	2	23648	ENST00000371320.8	18761	ENSG00000157216	SSBP3	single stranded DNA binding protein 3
chr1	54385693	54385832	140	*	peak1215	7.21225	Intron (ENST00000610401.6/23648, intron 4 of 17)	1	54227055	54402409	175355	2	23648	ENST00000371320.8	16577	ENSG00000157216	SSBP3	single stranded DNA binding protein 3
chr1	54403013	54403250	238	*	peak1216	5.6596	Promoter (<=1kb)	1	54227055	54402409	175355	2	23648	ENST00000371320.8	-604	ENSG00000157216	SSBP3	single stranded DNA binding protein 3
chr1	54408529	54408743	215	*	peak1217	39.31628	Promoter (2-3kb)	1	54225432	54406394	180963	2	23648	ENST00000610401.6	-2135	ENSG00000157216	SSBP3	single stranded DNA binding protein 3
chr1	54409238	54409642	405	*	peak1218	48.88008	Promoter (2-3kb)	1	54225432	54406394	180963	2	23648	ENST00000610401.6	-2844	ENSG00000157216	SSBP3	single stranded DNA binding protein 3
chr1	54428852	54429538	687	*	peak1219	93.32918	Distal Intergenic	1	54243237	54413479	170243	2	23648	ENST00000525990.1	-15373	ENSG00000157216	SSBP3	single stranded DNA binding protein 3
chr1	54442238	54442476	239	*	peak1220	6.95548	Distal Intergenic	1	54243237	54413479	170243	2	23648	ENST00000525990.1	-28759	ENSG00000157216	SSBP3	single stranded DNA binding protein 3
chr1	54471694	54471928	235	*	peak1221	14.22594	Distal Intergenic	1	54514417	54517383	2967	1	105378735	ENST00000664270.1	-42489	NA	LOC105378735	uncharacterized LOC105378735
chr1	54488282	54488511	230	*	peak1222	6.36313	Distal Intergenic	1	54514417	54517383	2967	1	105378735	ENST00000664270.1	-25906	NA	LOC105378735	uncharacterized LOC105378735
chr1	54547078	54547217	140	*	peak1223	5.03178	Promoter (1-2kb)	1	54548220	54598858	50639	1	26027	ENST00000498228.1	-1003	ENSG00000162390	ACOT11	acyl-CoA thioesterase 11
chr1	54548436	54548589	154	*	peak1224	8.79643	Promoter (<=1kb)	1	54548228	54639192	90965	1	26027	ENST00000371316.3	208	ENSG00000162390	ACOT11	acyl-CoA thioesterase 11
chr1	54623834	54624104	271	*	peak1225	87.09343	Promoter (<=1kb)	1	54609182	54623556	14375	2	338094	ENST00000371304.2	-278	ENSG00000162391	FAM151A	family with sequence similarity 151 member A
chr1	54641107	54641446	340	*	peak1226	48.79108	Promoter (<=1kb)	1	54641754	54700208	58455	1	100527960	ENST00000339553.9	-308	ENSG00000271723	MROH7-TTC4	MROH7-TTC4 readthrough (NMD candidate)
chr1	54751982	54752121	140	*	peak1227	8.13318	Distal Intergenic	1	54756898	54764523	7626	2	25973	ENST00000371279.4	12402	ENSG00000162396	PARS2	prolyl-tRNA synthetase 2, mitochondrial
chr1	54818622	54818771	150	*	peak1228	7.73263	Intron (ENST00000358193.7/163747, intron 9 of 10)	1	54806063	54842252	36190	1	163747	ENST00000371273.4	12559	ENSG00000162398	CIMAP2	ciliary microtubule associated protein 2
chr1	54854438	54854601	164	*	peak1229	7.48381	Intron (ENST00000371269.9/1718, intron 6 of 8)	1	54871592	54886490	14899	2	1718	ENST00000650362.1	31889	ENSG00000116133	DHCR24	24-dehydrocholesterol reductase
chr1	54860999	54861219	221	*	peak1230	40.65858	Intron (ENST00000371269.9/1718, intron 6 of 8)	1	54871592	54886490	14899	2	1718	ENST00000650362.1	25271	ENSG00000116133	DHCR24	24-dehydrocholesterol reductase
chr1	54876920	54877217	298	*	peak1231	138.27467	Intron (ENST00000658428.1/ENST00000658428.1, intron 3 of 3)	1	54871592	54886490	14899	2	1718	ENST00000650362.1	9273	ENSG00000116133	DHCR24	24-dehydrocholesterol reductase
chr1	54885231	54885370	140	*	peak1232	5.58428	Promoter (1-2kb)	1	54871592	54886490	14899	2	1718	ENST00000650362.1	1120	ENSG00000116133	DHCR24	24-dehydrocholesterol reductase
chr1	54886874	54887114	241	*	peak1233	4.73439	Promoter (<=1kb)	1	54849664	54886890	37227	2	1718	ENST00000648712.1	0	ENSG00000116133	DHCR24	24-dehydrocholesterol reductase
chr1	54908161	54908320	160	*	peak1234	10.10672	Intron (ENST00000689429.1/124904184, intron 1 of 1)	1	54875976	54887195	11220	2	1718	ENST00000648494.1	-20966	ENSG00000116133	DHCR24	24-dehydrocholesterol reductase
chr1	54918145	54918339	195	*	peak1235	12.29953	Intron (ENST00000689429.1/124904184, intron 1 of 1)	1	54875976	54887195	11220	2	1718	ENST00000648494.1	-30950	ENSG00000116133	DHCR24	24-dehydrocholesterol reductase
chr1	54924284	54924487	204	*	peak1236	17.93282	Intron (ENST00000689429.1/124904184, intron 1 of 1)	1	54875976	54887195	11220	2	1718	ENST00000648494.1	-37089	ENSG00000116133	DHCR24	24-dehydrocholesterol reductase
chr1	54944625	54944790	166	*	peak1237	10.4321	Intron (ENST00000689429.1/124904184, intron 1 of 1)	1	54975195	54980452	5258	2	105378736	ENST00000641734.1	35662	ENSG00000284601	LOC105378736	uncharacterized LOC105378736
chr1	54951464	54951695	232	*	peak1238	9.03508	Intron (ENST00000689429.1/124904184, intron 1 of 1)	1	54975195	54980452	5258	2	105378736	ENST00000641734.1	28757	ENSG00000284601	LOC105378736	uncharacterized LOC105378736
chr1	54952054	54952221	168	*	peak1239	7.98562	Intron (ENST00000689429.1/124904184, intron 1 of 1)	1	54975195	54980452	5258	2	105378736	ENST00000641734.1	28231	ENSG00000284601	LOC105378736	uncharacterized LOC105378736
chr1	55039378	55039544	167	*	peak1240	9.34738	Promoter (<=1kb)	1	55039447	55052694	13248	1	255738	ENST00000673726.1	0	ENSG00000169174	PCSK9	proprotein convertase subtilisin/kexin type 9
chr1	55198489	55198692	204	*	peak1241	5.63692	Intron (ENST00000294383.7/23358, intron 1 of 67)	1	55066359	55215364	149006	2	23358	ENST00000294383.7	16672	ENSG00000162402	USP24	ubiquitin specific peptidase 24
chr1	55233092	55233372	281	*	peak1242	93.60062	Intron (ENST00000643232.1/109729135, intron 1 of 1)	1	55225641	55225723	83	1	100616272	ENST00000581938.1	7451	ENSG00000265822	MIR4422	microRNA 4422
chr1	55235784	55235945	162	*	peak1243	10.82773	Intron (ENST00000643232.1/109729135, intron 1 of 1)	1	55225641	55225723	83	1	100616272	ENST00000581938.1	10143	ENSG00000265822	MIR4422	microRNA 4422
chr1	55245854	55246124	271	*	peak1244	62.05941	Intron (ENST00000643232.1/109729135, intron 1 of 1)	1	55225641	55225723	83	1	100616272	ENST00000581938.1	20213	ENSG00000265822	MIR4422	microRNA 4422
chr1	55257750	55257941	192	*	peak1245	4.2105	Intron (ENST00000643232.1/109729135, intron 1 of 1)	1	55225641	55225723	83	1	100616272	ENST00000581938.1	32109	ENSG00000265822	MIR4422	microRNA 4422
chr1	55280632	55280821	190	*	peak1246	16.32642	Intron (ENST00000643232.1/109729135, intron 1 of 1)	1	55225641	55225723	83	1	100616272	ENST00000581938.1	54991	ENSG00000265822	MIR4422	microRNA 4422
chr1	55338482	55338641	160	*	peak1247	6.95548	Intron (ENST00000643167.1/ENST00000643167.1, intron 1 of 3)	1	55225641	55225723	83	1	100616272	ENST00000581938.1	112841	ENSG00000265822	MIR4422	microRNA 4422
chr1	55410034	55410370	337	*	peak1248	32.63005	Intron (ENST00000643167.1/ENST00000643167.1, intron 1 of 3)	1	55225641	55225723	83	1	100616272	ENST00000581938.1	184393	ENSG00000265822	MIR4422	microRNA 4422
chr1	55412487	55412713	227	*	peak1249	61.92867	Intron (ENST00000643167.1/ENST00000643167.1, intron 1 of 3)	1	55225641	55225723	83	1	100616272	ENST00000581938.1	186846	ENSG00000265822	MIR4422	microRNA 4422
chr1	55421379	55421564	186	*	peak1250	5.08355	Intron (ENST00000643167.1/ENST00000643167.1, intron 1 of 3)	1	55225641	55225723	83	1	100616272	ENST00000581938.1	195738	ENSG00000265822	MIR4422	microRNA 4422
chr1	55429160	55429478	319	*	peak1251	50.61985	Intron (ENST00000643167.1/ENST00000643167.1, intron 1 of 3)	1	55225641	55225723	83	1	100616272	ENST00000581938.1	203519	ENSG00000265822	MIR4422	microRNA 4422
chr1	55464133	55464372	240	*	peak1252	5.63963	Intron (ENST00000643167.1/ENST00000643167.1, intron 1 of 3)	1	55225641	55225723	83	1	100616272	ENST00000581938.1	238492	ENSG00000265822	MIR4422	microRNA 4422
chr1	55530937	55531224	288	*	peak1253	53.24493	Intron (ENST00000643167.1/ENST00000643167.1, intron 1 of 3)	1	55823816	56070513	246698	1	105378737	ENST00000646266.1	-292592	NA	LOC105378737	uncharacterized LOC105378737
chr1	55623321	55623582	262	*	peak1254	25.76713	Intron (ENST00000643167.1/ENST00000643167.1, intron 2 of 3)	1	55823816	56070513	246698	1	105378737	ENST00000646266.1	-200234	NA	LOC105378737	uncharacterized LOC105378737
chr1	55624043	55624190	148	*	peak1255	7.03741	Intron (ENST00000643167.1/ENST00000643167.1, intron 2 of 3)	1	55823816	56070513	246698	1	105378737	ENST00000646266.1	-199626	NA	LOC105378737	uncharacterized LOC105378737
chr1	55639175	55639391	217	*	peak1256	17.84498	Intron (ENST00000643167.1/ENST00000643167.1, intron 2 of 3)	1	55823816	56070513	246698	1	105378737	ENST00000646266.1	-184425	NA	LOC105378737	uncharacterized LOC105378737
chr1	55694273	55694603	331	*	peak1257	38.23452	Intron (ENST00000643167.1/ENST00000643167.1, intron 3 of 3)	1	55823816	56070513	246698	1	105378737	ENST00000646266.1	-129213	NA	LOC105378737	uncharacterized LOC105378737
chr1	55718817	55719135	319	*	peak1258	8.14659	Intron (ENST00000643167.1/ENST00000643167.1, intron 3 of 3)	1	55823816	56070513	246698	1	105378737	ENST00000646266.1	-104681	NA	LOC105378737	uncharacterized LOC105378737
chr1	55723887	55724026	140	*	peak1259	6.83888	Intron (ENST00000643167.1/ENST00000643167.1, intron 3 of 3)	1	55823816	56070513	246698	1	105378737	ENST00000646266.1	-99790	NA	LOC105378737	uncharacterized LOC105378737
chr1	55740941	55741080	140	*	peak1260	5.5682	Intron (ENST00000643167.1/ENST00000643167.1, intron 3 of 3)	1	55823816	56070513	246698	1	105378737	ENST00000646266.1	-82736	NA	LOC105378737	uncharacterized LOC105378737
chr1	55753907	55754142	236	*	peak1261	8.71896	Intron (ENST00000643167.1/ENST00000643167.1, intron 3 of 3)	1	55823816	56070513	246698	1	105378737	ENST00000646266.1	-69674	NA	LOC105378737	uncharacterized LOC105378737
chr1	55767491	55767766	276	*	peak1262	27.30981	Intron (ENST00000643167.1/ENST00000643167.1, intron 3 of 3)	1	55823816	56070513	246698	1	105378737	ENST00000646266.1	-56050	NA	LOC105378737	uncharacterized LOC105378737
chr1	55785181	55785492	312	*	peak1263	32.72496	Intron (ENST00000643167.1/ENST00000643167.1, intron 3 of 3)	1	55823816	56070513	246698	1	105378737	ENST00000646266.1	-38324	NA	LOC105378737	uncharacterized LOC105378737
chr1	55790500	55790745	246	*	peak1264	21.19569	Intron (ENST00000643167.1/ENST00000643167.1, intron 3 of 3)	1	55823816	56070513	246698	1	105378737	ENST00000646266.1	-33071	NA	LOC105378737	uncharacterized LOC105378737
chr1	55791767	55791964	198	*	peak1265	19.85507	Intron (ENST00000643167.1/ENST00000643167.1, intron 3 of 3)	1	55823816	56070513	246698	1	105378737	ENST00000646266.1	-31852	NA	LOC105378737	uncharacterized LOC105378737
chr1	55812436	55812611	176	*	peak1266	8.28672	Intron (ENST00000643167.1/ENST00000643167.1, intron 3 of 3)	1	55823816	56070513	246698	1	105378737	ENST00000646266.1	-11205	NA	LOC105378737	uncharacterized LOC105378737
chr1	55813720	55813888	169	*	peak1267	5.83692	Intron (ENST00000643167.1/ENST00000643167.1, intron 3 of 3)	1	55823816	56070513	246698	1	105378737	ENST00000646266.1	-9928	NA	LOC105378737	uncharacterized LOC105378737
chr1	55822934	55823117	184	*	peak1268	15.53264	Promoter (<=1kb)	1	55823816	56070513	246698	1	105378737	ENST00000646266.1	-699	NA	LOC105378737	uncharacterized LOC105378737
chr1	55827903	55828526	624	*	peak1269	94.99045	Intron (ENST00000643167.1/ENST00000643167.1, intron 3 of 3)	1	55832350	56059531	227182	1	105378737	ENST00000661225.1	-3824	NA	LOC105378737	uncharacterized LOC105378737
chr1	55836094	55836412	319	*	peak1270	38.74606	Intron (ENST00000659410.1/ENST00000659410.1, intron 2 of 3)	1	55832350	56059531	227182	1	105378737	ENST00000661225.1	3744	NA	LOC105378737	uncharacterized LOC105378737
chr1	55860111	55860250	140	*	peak1271	6.23429	Intron (ENST00000659410.1/ENST00000659410.1, intron 3 of 3)	1	55868254	55950118	81865	1	105378738	ENST00000648749.1	-8004	ENSG00000233079	LINC01755	long intergenic non-protein coding RNA 1755
chr1	55865965	55866150	186	*	peak1272	9.70066	Promoter (2-3kb)	1	55868254	55950118	81865	1	105378738	ENST00000648749.1	-2104	ENSG00000233079	LINC01755	long intergenic non-protein coding RNA 1755
chr1	55885734	55885899	166	*	peak1273	12.47599	Intron (ENST00000646266.1/105378737, intron 3 of 11)	1	55868254	55950118	81865	1	105378738	ENST00000648749.1	17480	ENSG00000233079	LINC01755	long intergenic non-protein coding RNA 1755
chr1	55889539	55889751	213	*	peak1274	33.74687	Intron (ENST00000646266.1/105378737, intron 3 of 11)	1	55868254	55950118	81865	1	105378738	ENST00000648749.1	21285	ENSG00000233079	LINC01755	long intergenic non-protein coding RNA 1755
chr1	55897970	55898159	190	*	peak1275	15.7567	Intron (ENST00000646266.1/105378737, intron 3 of 11)	1	55868254	55950118	81865	1	105378738	ENST00000648749.1	29716	ENSG00000233079	LINC01755	long intergenic non-protein coding RNA 1755
chr1	55916416	55916888	473	*	peak1276	18.83263	Intron (ENST00000646266.1/105378737, intron 3 of 11)	1	55915603	55944974	29372	2	105378739	ENST00000458145.2	28086	ENSG00000230250	LINC01753	long intergenic non-protein coding RNA 1753
chr1	55921555	55921706	152	*	peak1277	8.28672	Intron (ENST00000646266.1/105378737, intron 3 of 11)	1	55915603	55944974	29372	2	105378739	ENST00000458145.2	23268	ENSG00000230250	LINC01753	long intergenic non-protein coding RNA 1753
chr1	55931312	55931471	160	*	peak1278	6.00739	Intron (ENST00000646266.1/105378737, intron 3 of 11)	1	55915603	55944974	29372	2	105378739	ENST00000458145.2	13503	ENSG00000230250	LINC01753	long intergenic non-protein coding RNA 1753
chr1	55947527	55947767	241	*	peak1279	48.21531	Promoter (2-3kb)	1	55945087	55950119	5033	1	105378738	ENST00000455010.1	2440	ENSG00000233079	LINC01755	long intergenic non-protein coding RNA 1755
chr1	55996032	55996271	240	*	peak1280	14.45969	Intron (ENST00000646266.1/105378737, intron 6 of 11)	1	55945087	55950119	5033	1	105378738	ENST00000455010.1	50945	ENSG00000233079	LINC01755	long intergenic non-protein coding RNA 1755
chr1	56000915	56001086	172	*	peak1281	8.87445	Intron (ENST00000646266.1/105378737, intron 6 of 11)	1	55945087	55950119	5033	1	105378738	ENST00000455010.1	55828	ENSG00000233079	LINC01755	long intergenic non-protein coding RNA 1755
chr1	56032321	56032715	395	*	peak1282	134.06996	Intron (ENST00000646266.1/105378737, intron 7 of 11)	1	55945087	55950119	5033	1	105378738	ENST00000455010.1	87234	ENSG00000233079	LINC01755	long intergenic non-protein coding RNA 1755
chr1	56035667	56035856	190	*	peak1283	15.34887	Intron (ENST00000646266.1/105378737, intron 7 of 11)	1	55945087	55950119	5033	1	105378738	ENST00000455010.1	90580	ENSG00000233079	LINC01755	long intergenic non-protein coding RNA 1755
chr1	56044384	56044523	140	*	peak1284	6.95548	Intron (ENST00000646266.1/105378737, intron 7 of 11)	1	55945087	55950119	5033	1	105378738	ENST00000455010.1	99297	ENSG00000233079	LINC01755	long intergenic non-protein coding RNA 1755
chr1	56057060	56057251	192	*	peak1285	5.82056	Intron (ENST00000646266.1/105378737, intron 7 of 11)	1	55945087	55950119	5033	1	105378738	ENST00000455010.1	111973	ENSG00000233079	LINC01755	long intergenic non-protein coding RNA 1755
chr1	56074042	56074361	320	*	peak1286	11.74365	Distal Intergenic	1	56165783	56172589	6807	2	124904187	ENST00000641565.1	98228	NA	LOC124904187	uncharacterized LOC124904187
chr1	56093318	56093610	293	*	peak1287	37.40643	Distal Intergenic	1	56165783	56172589	6807	2	124904187	ENST00000641565.1	78979	NA	LOC124904187	uncharacterized LOC124904187
chr1	56095446	56095683	238	*	peak1288	68.53989	Distal Intergenic	1	56165783	56172589	6807	2	124904187	ENST00000641565.1	76906	NA	LOC124904187	uncharacterized LOC124904187
chr1	56102038	56102286	249	*	peak1289	20.57646	Distal Intergenic	1	56165783	56172589	6807	2	124904187	ENST00000641565.1	70303	NA	LOC124904187	uncharacterized LOC124904187
chr1	56143264	56143413	150	*	peak1290	8.13318	Distal Intergenic	1	56165783	56172589	6807	2	124904187	ENST00000641565.1	29176	NA	LOC124904187	uncharacterized LOC124904187
chr1	56235256	56235395	140	*	peak1291	4.63954	Intron (ENST00000641611.1/124904188, intron 3 of 7)	1	56154657	56225153	70497	2	124904188	ENST00000641348.1	-10103	NA	LOC124904188	uncharacterized LOC124904188
chr1	56286613	56286866	254	*	peak1292	16.6154	Promoter (1-2kb)	1	56173421	56285570	112150	2	124904186	ENST00000642031.1	-1043	NA	LOC124904186	uncharacterized LOC124904186
chr1	56287523	56287724	202	*	peak1293	11.53306	Promoter (1-2kb)	1	56173421	56285570	112150	2	124904186	ENST00000642031.1	-1953	NA	LOC124904186	uncharacterized LOC124904186
chr1	56330007	56330266	260	*	peak1294	30.08469	Promoter (1-2kb)	1	56248886	56332262	83377	2	124904186	ENST00000641876.1	1996	NA	LOC124904186	uncharacterized LOC124904186
chr1	56376279	56376420	142	*	peak1295	7.61823	Promoter (<=1kb)	1	56248294	56376202	127909	2	124904186	ENST00000641442.1	-77	NA	LOC124904186	uncharacterized LOC124904186
chr1	56390006	56390150	145	*	peak1296	8.73742	Intron (ENST00000641494.1/124904185, intron 3 of 5)	1	56236088	56383219	147132	2	124904186	ENST00000641155.1	-6787	NA	LOC124904186	uncharacterized LOC124904186
chr1	56397983	56398247	265	*	peak1297	90.21981	Intron (ENST00000641494.1/124904185, intron 3 of 5)	1	56236088	56383219	147132	2	124904186	ENST00000641155.1	-14764	NA	LOC124904186	uncharacterized LOC124904186
chr1	56398689	56398928	240	*	peak1298	11.2333	Intron (ENST00000641494.1/124904185, intron 3 of 5)	1	56236088	56383219	147132	2	124904186	ENST00000641155.1	-15470	NA	LOC124904186	uncharacterized LOC124904186
chr1	56399448	56399673	226	*	peak1299	22.64754	Intron (ENST00000641494.1/124904185, intron 3 of 5)	1	56414918	56415966	1049	1	105378744	ENST00000451914.3	-15245	ENSG00000223956	LINC01767	long intergenic non-protein coding RNA 1767
chr1	56411119	56411325	207	*	peak1300	24.00066	Intron (ENST00000641494.1/124904185, intron 3 of 5)	1	56414918	56415966	1049	1	105378744	ENST00000451914.3	-3593	ENSG00000223956	LINC01767	long intergenic non-protein coding RNA 1767
chr1	56416455	56416957	503	*	peak1301	18.30665	Promoter (1-2kb)	1	56415064	56415962	899	1	105378744	ENST00000635434.1	1391	ENSG00000223956	LINC01767	long intergenic non-protein coding RNA 1767
chr1	56453797	56453992	196	*	peak1302	19.53772	Intron (ENST00000641494.1/124904185, intron 3 of 5)	1	56248774	56477687	228914	2	124904185	ENST00000641035.1	23695	NA	LOC124904185	uncharacterized LOC124904185
chr1	56480454	56480594	141	*	peak1303	6.41142	Promoter (2-3kb)	1	56248774	56477687	228914	2	124904185	ENST00000641035.1	-2767	NA	LOC124904185	uncharacterized LOC124904185
chr1	56482973	56483120	148	*	peak1304	9.20105	Promoter (<=1kb)	1	56248361	56483454	235094	2	124904185	ENST00000641346.1	334	NA	LOC124904185	uncharacterized LOC124904185
chr1	56485911	56486050	140	*	peak1305	3.00346	Promoter (2-3kb)	1	56248367	56483454	235088	2	124904186	ENST00000641415.1	-2457	NA	LOC124904186	uncharacterized LOC124904186
chr1	56494296	56494707	412	*	peak1306	59.1052	Intron (ENST00000641494.1/124904185, intron 2 of 5)	1	56248367	56483454	235088	2	124904186	ENST00000641415.1	-10842	NA	LOC124904186	uncharacterized LOC124904186
chr1	56495858	56496040	183	*	peak1307	17.26418	3' UTR	1	56248367	56483454	235088	2	124904186	ENST00000641415.1	-12404	NA	LOC124904186	uncharacterized LOC124904186
chr1	56496893	56497032	140	*	peak1308	7.56272	Intron (ENST00000641494.1/124904185, intron 1 of 5)	1	56248367	56483454	235088	2	124904186	ENST00000641415.1	-13439	NA	LOC124904186	uncharacterized LOC124904186
chr1	56498403	56498591	189	*	peak1309	16.1305	Intron (ENST00000641494.1/124904185, intron 1 of 5)	1	56173433	56512039	338607	2	124904185	ENST00000641494.1	13448	NA	LOC124904185	uncharacterized LOC124904185
chr1	56508660	56508833	174	*	peak1310	4.68914	Intron (ENST00000641494.1/124904185, intron 1 of 5)	1	56173433	56512039	338607	2	124904185	ENST00000641494.1	3206	NA	LOC124904185	uncharacterized LOC124904185
chr1	56516022	56516222	201	*	peak1311	27.67617	Promoter (<=1kb)	1	56496276	56517006	20731	2	8613	ENST00000472957.1	784	ENSG00000162407	PLPP3	phospholipid phosphatase 3
chr1	56516404	56516650	247	*	peak1312	38.46614	Promoter (<=1kb)	1	56496276	56517006	20731	2	8613	ENST00000472957.1	356	ENSG00000162407	PLPP3	phospholipid phosphatase 3
chr1	56517336	56517555	220	*	peak1313	14.80089	Promoter (<=1kb)	1	56496276	56517006	20731	2	8613	ENST00000472957.1	-330	ENSG00000162407	PLPP3	phospholipid phosphatase 3
chr1	56521573	56521740	168	*	peak1314	20.02478	Promoter (2-3kb)	1	56248285	56523864	275580	2	124904185	ENST00000641109.1	2124	NA	LOC124904185	uncharacterized LOC124904185
chr1	56547781	56548129	349	*	peak1315	15.79163	Intron (ENST00000371250.4/8613, intron 1 of 5)	1	56248294	56524495	276202	2	8613	ENST00000642129.1	-23286	ENSG00000162407	PLPP3	phospholipid phosphatase 3
chr1	56569661	56570074	414	*	peak1316	18.4679	Intron (ENST00000371250.4/8613, intron 1 of 5)	1	56494761	56579563	84803	2	8613	ENST00000371250.4	9489	ENSG00000162407	PLPP3	phospholipid phosphatase 3
chr1	56572801	56572956	156	*	peak1317	12.36858	Intron (ENST00000371250.4/8613, intron 1 of 5)	1	56494761	56579563	84803	2	8613	ENST00000371250.4	6607	ENSG00000162407	PLPP3	phospholipid phosphatase 3
chr1	56573389	56573616	228	*	peak1318	9.69128	Intron (ENST00000371250.4/8613, intron 1 of 5)	1	56494761	56579563	84803	2	8613	ENST00000371250.4	5947	ENSG00000162407	PLPP3	phospholipid phosphatase 3
chr1	56581181	56581759	579	*	peak1319	10.6228	Promoter (1-2kb)	1	56494761	56579563	84803	2	8613	ENST00000371250.4	-1618	ENSG00000162407	PLPP3	phospholipid phosphatase 3
chr1	56590613	56590866	254	*	peak1320	102.31445	Intron (ENST00000461655.1/8613, intron 2 of 3)	1	56494761	56579563	84803	2	8613	ENST00000371250.4	-11050	ENSG00000162407	PLPP3	phospholipid phosphatase 3
chr1	56591879	56592263	385	*	peak1321	97.53871	Intron (ENST00000461655.1/8613, intron 2 of 3)	1	56494761	56579563	84803	2	8613	ENST00000371250.4	-12316	ENSG00000162407	PLPP3	phospholipid phosphatase 3
chr1	56601073	56601258	186	*	peak1322	16.64069	Intron (ENST00000461655.1/8613, intron 2 of 3)	1	56494761	56579563	84803	2	8613	ENST00000371250.4	-21510	ENSG00000162407	PLPP3	phospholipid phosphatase 3
chr1	56618722	56618870	149	*	peak1323	8.41203	Intron (ENST00000461655.1/8613, intron 2 of 3)	1	56579168	56645272	66105	2	101929935	ENST00000476206.1	26402	NA	LOC101929935	uncharacterized LOC101929935
chr1	56619511	56619681	171	*	peak1324	10.41127	Exon (ENST00000442812.1/ENST00000442812.1, exon 1 of 1)	1	56579168	56645272	66105	2	101929935	ENST00000476206.1	25591	NA	LOC101929935	uncharacterized LOC101929935
chr1	56655648	56655946	299	*	peak1325	7.09794	Intron (ENST00000371244.9/5563, intron 1 of 8)	1	56645314	56715335	70022	1	5563	ENST00000371244.9	10334	ENSG00000162409	PRKAA2	protein kinase AMP-activated catalytic subunit alpha 2
chr1	56682231	56682581	351	*	peak1326	19.06278	Intron (ENST00000371244.9/5563, intron 2 of 8)	1	56645314	56715335	70022	1	5563	ENST00000371244.9	36917	ENSG00000162409	PRKAA2	protein kinase AMP-activated catalytic subunit alpha 2
chr1	56685148	56685335	188	*	peak1327	10.75062	Intron (ENST00000371244.9/5563, intron 2 of 8)	1	56719650	56720856	1207	2	199920	ENST00000497991.1	35521	ENSG00000187889	FYB2	FYN binding protein 2
chr1	56688471	56688652	182	*	peak1328	12.33515	Intron (ENST00000371244.9/5563, intron 2 of 8)	1	56719650	56720856	1207	2	199920	ENST00000497991.1	32204	ENSG00000187889	FYB2	FYN binding protein 2
chr1	56798349	56798491	143	*	peak1329	7.0246	Intron (ENST00000343433.7/199920, intron 1 of 19)	1	56718789	56819404	100616	2	199920	ENST00000343433.7	20913	ENSG00000187889	FYB2	FYN binding protein 2
chr1	56811334	56811590	257	*	peak1330	53.67322	Intron (ENST00000343433.7/199920, intron 1 of 19)	1	56718789	56819404	100616	2	199920	ENST00000343433.7	7814	ENSG00000187889	FYB2	FYN binding protein 2
chr1	56817086	56817336	251	*	peak1331	8.73742	Promoter (2-3kb)	1	56718789	56819404	100616	2	199920	ENST00000343433.7	2068	ENSG00000187889	FYB2	FYN binding protein 2
chr1	56916459	56916598	140	*	peak1332	7.48381	Intron (ENST00000695677.1/731, intron 10 of 10)	1	56911951	56918000	6050	1	731	ENST00000695688.1	4508	ENSG00000157131	C8A	complement C8 alpha chain
chr1	56958078	56958271	194	*	peak1333	10.4321	Intron (ENST00000371237.9/732, intron 2 of 11)	1	56963886	56996757	32872	1	112267900	ENST00000417420.1	-5615	NA	LOC112267900	uncharacterized LOC112267900
chr1	57044472	57044688	217	*	peak1334	35.76828	Intron (ENST00000371236.7/1600, intron 9 of 14)	1	56929210	56974383	45174	2	732	ENST00000696164.1	-70089	ENSG00000021852	C8B	complement C8 beta chain
chr1	57066998	57067577	580	*	peak1335	42.00436	Intron (ENST00000371236.7/1600, intron 8 of 14)	1	57071178	57136583	65406	2	1600	ENST00000489267.1	69006	ENSG00000173406	DAB1	DAB adaptor protein 1
chr1	57152479	57152676	198	*	peak1336	8.79643	Intron (ENST00000371236.7/1600, intron 2 of 14)	1	57071178	57136583	65406	2	1600	ENST00000489267.1	-15896	ENSG00000173406	DAB1	DAB adaptor protein 1
chr1	57158318	57158550	233	*	peak1337	26.37043	Intron (ENST00000371236.7/1600, intron 2 of 14)	1	57071178	57136583	65406	2	1600	ENST00000489267.1	-21735	ENSG00000173406	DAB1	DAB adaptor protein 1
chr1	57165721	57165887	167	*	peak1338	7.32586	Intron (ENST00000371236.7/1600, intron 2 of 14)	1	57071178	57136583	65406	2	1600	ENST00000489267.1	-29138	ENSG00000173406	DAB1	DAB adaptor protein 1
chr1	57168023	57168172	150	*	peak1339	7.73263	Intron (ENST00000371236.7/1600, intron 2 of 14)	1	57071178	57136583	65406	2	1600	ENST00000489267.1	-31440	ENSG00000173406	DAB1	DAB adaptor protein 1
chr1	57181371	57181617	247	*	peak1340	25.75951	Intron (ENST00000371236.7/1600, intron 2 of 14)	1	57071178	57136583	65406	2	1600	ENST00000489267.1	-44788	ENSG00000173406	DAB1	DAB adaptor protein 1
chr1	57280291	57280524	234	*	peak1341	28.84061	Intron (ENST00000371236.7/1600, intron 2 of 14)	1	57010695	57291065	280371	2	1600	ENST00000371231.5	10541	ENSG00000173406	DAB1	DAB adaptor protein 1
chr1	57281454	57281803	350	*	peak1342	118.41054	Intron (ENST00000371236.7/1600, intron 2 of 14)	1	57010695	57291065	280371	2	1600	ENST00000371231.5	9262	ENSG00000173406	DAB1	DAB adaptor protein 1
chr1	57394121	57394281	161	*	peak1343	7.73941	Intron (ENST00000371236.7/1600, intron 1 of 14)	1	57070734	57424057	353324	2	1600	ENST00000371230.1	29776	ENSG00000173406	DAB1	DAB adaptor protein 1
chr1	57397871	57398080	210	*	peak1344	56.65881	Intron (ENST00000371236.7/1600, intron 1 of 14)	1	57070734	57424057	353324	2	1600	ENST00000371230.1	25977	ENSG00000173406	DAB1	DAB adaptor protein 1
chr1	57398237	57398466	230	*	peak1345	29.70754	Intron (ENST00000371236.7/1600, intron 1 of 14)	1	57070734	57424057	353324	2	1600	ENST00000371230.1	25591	ENSG00000173406	DAB1	DAB adaptor protein 1
chr1	57470187	57470326	140	*	peak1346	5.35399	Intron (ENST00000485760.5/1600, intron 7 of 20)	1	56994778	57424060	429283	2	1600	ENST00000371236.7	-46127	ENSG00000173406	DAB1	DAB adaptor protein 1
chr1	57473685	57473837	153	*	peak1347	11.40907	Intron (ENST00000485760.5/1600, intron 7 of 20)	1	56994778	57424060	429283	2	1600	ENST00000371236.7	-49625	ENSG00000173406	DAB1	DAB adaptor protein 1
chr1	57484173	57484366	194	*	peak1348	12.877	Intron (ENST00000485760.5/1600, intron 7 of 20)	1	56994778	57424060	429283	2	1600	ENST00000371236.7	-60113	ENSG00000173406	DAB1	DAB adaptor protein 1
chr1	57532445	57532664	220	*	peak1349	8.71896	Intron (ENST00000485760.5/1600, intron 7 of 20)	1	56994778	57424060	429283	2	1600	ENST00000371236.7	-108385	ENSG00000173406	DAB1	DAB adaptor protein 1
chr1	57586854	57587064	211	*	peak1350	8.06221	Intron (ENST00000485760.5/1600, intron 7 of 20)	1	56994778	57424060	429283	2	1600	ENST00000371236.7	-162794	ENSG00000173406	DAB1	DAB adaptor protein 1
chr1	57591929	57592230	302	*	peak1351	29.2047	Intron (ENST00000485760.5/1600, intron 7 of 20)	1	56994778	57424060	429283	2	1600	ENST00000371236.7	-167869	ENSG00000173406	DAB1	DAB adaptor protein 1
chr1	57610879	57611092	214	*	peak1352	15.11128	Intron (ENST00000485760.5/1600, intron 7 of 20)	1	56994778	57424060	429283	2	1600	ENST00000371236.7	-186819	ENSG00000173406	DAB1	DAB adaptor protein 1
chr1	57696043	57696399	357	*	peak1353	15.95443	Intron (ENST00000485760.5/1600, intron 6 of 20)	1	57860532	57862803	2272	1	101926890	ENST00000585589.5	-164133	ENSG00000226759	DAB1-AS1	DAB1 antisense RNA 1
chr1	57710960	57711220	261	*	peak1354	13.32631	Intron (ENST00000485760.5/1600, intron 6 of 20)	1	57860532	57862803	2272	1	101926890	ENST00000585589.5	-149312	ENSG00000226759	DAB1-AS1	DAB1 antisense RNA 1
chr1	58032888	58033043	156	*	peak1355	9.08473	Intron (ENST00000485760.5/1600, intron 5 of 20)	1	57826071	57884085	58015	2	1600	ENST00000477280.1	-148803	ENSG00000173406	DAB1	DAB adaptor protein 1
chr1	58033260	58033470	211	*	peak1356	21.71767	Intron (ENST00000485760.5/1600, intron 5 of 20)	1	57826071	57884085	58015	2	1600	ENST00000477280.1	-149175	ENSG00000173406	DAB1	DAB adaptor protein 1
chr1	58041750	58042003	254	*	peak1357	11.36505	Intron (ENST00000485760.5/1600, intron 5 of 20)	1	57826071	57884085	58015	2	1600	ENST00000477280.1	-157665	ENSG00000173406	DAB1	DAB adaptor protein 1
chr1	58092292	58092515	224	*	peak1358	16.76384	Intron (ENST00000485760.5/1600, intron 5 of 20)	1	57826071	57884085	58015	2	1600	ENST00000477280.1	-208207	ENSG00000173406	DAB1	DAB adaptor protein 1
chr1	58183305	58183574	270	*	peak1359	37.08317	Intron (ENST00000485760.5/1600, intron 4 of 20)	1	57826071	57884085	58015	2	1600	ENST00000477280.1	-299220	ENSG00000173406	DAB1	DAB adaptor protein 1
chr1	58234906	58235076	171	*	peak1360	9.09869	Intron (ENST00000485760.5/1600, intron 4 of 20)	1	58462552	58506199	43648	2	115209	ENST00000460671.1	271123	ENSG00000162600	OMA1	OMA1 zinc metallopeptidase
chr1	58310968	58311237	270	*	peak1361	79.15476	Intron (ENST00000485760.5/1600, intron 4 of 20)	1	58462552	58506199	43648	2	115209	ENST00000460671.1	194962	ENSG00000162600	OMA1	OMA1 zinc metallopeptidase
chr1	58430349	58430568	220	*	peak1362	20.05602	Intron (ENST00000485760.5/1600, intron 3 of 20)	1	58462552	58506199	43648	2	115209	ENST00000460671.1	75631	ENSG00000162600	OMA1	OMA1 zinc metallopeptidase
chr1	58447890	58448480	591	*	peak1363	124.73901	Intron (ENST00000485760.5/1600, intron 3 of 20)	1	58462552	58506199	43648	2	115209	ENST00000460671.1	57719	ENSG00000162600	OMA1	OMA1 zinc metallopeptidase
chr1	58453428	58453633	206	*	peak1364	37.51916	Intron (ENST00000485760.5/1600, intron 3 of 20)	1	58462552	58506199	43648	2	115209	ENST00000460671.1	52566	ENSG00000162600	OMA1	OMA1 zinc metallopeptidase
chr1	58577245	58577493	249	*	peak1365	10.19171	Promoter (<=1kb)	1	58575433	58577252	1820	2	4070	ENST00000371225.4	0	ENSG00000184292	TACSTD2	tumor associated calcium signal transducer 2
chr1	58617415	58617644	230	*	peak1366	6.17605	Distal Intergenic	1	58575433	58577252	1820	2	4070	ENST00000371225.4	-40163	ENSG00000184292	TACSTD2	tumor associated calcium signal transducer 2
chr1	58619594	58619736	143	*	peak1367	9.52718	Distal Intergenic	1	58655077	58661694	6618	2	114803	ENST00000697256.1	41958	ENSG00000162601	MYSM1	Myb like, SWIRM and MPN domains 1
chr1	58620331	58620510	180	*	peak1368	22.83895	Distal Intergenic	1	58655077	58661694	6618	2	114803	ENST00000697256.1	41184	ENSG00000162601	MYSM1	Myb like, SWIRM and MPN domains 1
chr1	58629005	58629301	297	*	peak1369	43.0255	Distal Intergenic	1	58655077	58661694	6618	2	114803	ENST00000697256.1	32393	ENSG00000162601	MYSM1	Myb like, SWIRM and MPN domains 1
chr1	58652132	58652308	177	*	peak1370	8.81639	Intron (ENST00000655340.1/114803, intron 19 of 20)	1	58655077	58661694	6618	2	114803	ENST00000697256.1	9386	ENSG00000162601	MYSM1	Myb like, SWIRM and MPN domains 1
chr1	58704806	58704993	188	*	peak1371	6.44194	Distal Intergenic	1	58654841	58700090	45250	2	114803	ENST00000697255.1	-4716	ENSG00000162601	MYSM1	Myb like, SWIRM and MPN domains 1
chr1	58718182	58718337	156	*	peak1372	9.29647	Promoter (<=1kb)	1	58718420	58771295	52876	1	105378751	ENST00000636386.1	-83	NA	LOC105378751	uncharacterized LOC105378751
chr1	58754921	58755181	261	*	peak1373	30.24731	Intron (ENST00000637377.1/112268263, intron 4 of 6)	1	58780791	58784047	3257	2	3725	ENST00000371222.4	28866	ENSG00000177606	JUN	Jun proto-oncogene, AP-1 transcription factor subunit
chr1	58803017	58803161	145	*	peak1374	6.75177	Intron (ENST00000653297.1/100131060, intron 1 of 1)	1	58814435	58816042	1608	1	101926907	ENST00000702876.1	-11274	ENSG00000234807	LOC101926907	uncharacterized LOC101926907
chr1	58814288	58814427	140	*	peak1375	7.31237	Promoter (<=1kb)	1	58814435	58816042	1608	1	101926907	ENST00000702876.1	-8	ENSG00000234807	LOC101926907	uncharacterized LOC101926907
chr1	58815185	58815468	284	*	peak1376	21.30826	Promoter (<=1kb)	1	58814435	58816042	1608	1	101926907	ENST00000702876.1	750	ENSG00000234807	LOC101926907	uncharacterized LOC101926907
chr1	58840527	58840874	348	*	peak1377	72.42125	Intron (ENST00000653297.1/100131060, intron 1 of 1)	1	58814435	58816042	1608	1	101926907	ENST00000702876.1	26092	ENSG00000234807	LOC101926907	uncharacterized LOC101926907
chr1	58854529	58854763	235	*	peak1378	25.84958	Intron (ENST00000653297.1/100131060, intron 1 of 1)	1	58882872	58885662	2791	2	105378753	ENST00000634986.1	30899	ENSG00000232453	LINC02777	long intergenic non-protein coding RNA 2777
chr1	58885423	58885590	168	*	peak1379	15.34272	Promoter (<=1kb)	1	58882872	58885662	2791	2	105378753	ENST00000634986.1	72	ENSG00000232453	LINC02777	long intergenic non-protein coding RNA 2777
chr1	58896606	58896861	256	*	peak1380	105.22198	Promoter (<=1kb)	1	58882868	58896786	13919	2	105378753	ENST00000423408.6	0	ENSG00000232453	LINC02777	long intergenic non-protein coding RNA 2777
chr1	58924011	58924362	352	*	peak1381	7.83451	Intron (ENST00000669325.1/105378753, intron 1 of 4)	1	58882868	58930166	47299	2	105378753	ENST00000669325.1	5804	ENSG00000232453	LINC02777	long intergenic non-protein coding RNA 2777
chr1	58954385	58954542	158	*	peak1382	5.78739	Intron (ENST00000634502.1/101926925, intron 3 of 13)	1	58939681	59104101	164421	1	101926925	ENST00000662532.1	14704	NA	LINC01358	long intergenic non-protein coding RNA 1358
chr1	58964946	58965144	199	*	peak1383	13.23421	Intron (ENST00000634502.1/101926925, intron 3 of 13)	1	58939681	59104101	164421	1	101926925	ENST00000662532.1	25265	NA	LINC01358	long intergenic non-protein coding RNA 1358
chr1	58966619	58966758	140	*	peak1384	6.819	Intron (ENST00000634502.1/101926925, intron 3 of 13)	1	58939681	59104101	164421	1	101926925	ENST00000662532.1	26938	NA	LINC01358	long intergenic non-protein coding RNA 1358
chr1	58971768	58972223	456	*	peak1385	27.8345	Intron (ENST00000634502.1/101926925, intron 3 of 13)	1	58939681	59104101	164421	1	101926925	ENST00000662532.1	32087	NA	LINC01358	long intergenic non-protein coding RNA 1358
chr1	59017247	59017490	244	*	peak1386	22.88902	Promoter (2-3kb)	1	59020366	59132795	112430	1	101926925	ENST00000634569.1	-2876	NA	LINC01358	long intergenic non-protein coding RNA 1358
chr1	59043799	59044059	261	*	peak1387	43.80228	Intron (ENST00000634502.1/101926925, intron 7 of 13)	1	59056447	59088973	32527	1	101926925	ENST00000655640.1	-12388	NA	LINC01358	long intergenic non-protein coding RNA 1358
chr1	59052212	59052520	309	*	peak1388	11.40907	Intron (ENST00000634502.1/101926925, intron 8 of 13)	1	59056447	59088973	32527	1	101926925	ENST00000655640.1	-3927	NA	LINC01358	long intergenic non-protein coding RNA 1358
chr1	59062869	59063012	144	*	peak1389	6.95548	Intron (ENST00000634502.1/101926925, intron 12 of 13)	1	59056660	59104116	47457	1	101926925	ENST00000662910.1	6209	NA	LINC01358	long intergenic non-protein coding RNA 1358
chr1	59078053	59078467	415	*	peak1390	52.13925	Exon (ENST00000451090.1/ENST00000451090.1, exon 1 of 3)	1	59056660	59104116	47457	1	101926925	ENST00000662910.1	21393	NA	LINC01358	long intergenic non-protein coding RNA 1358
chr1	59091000	59091267	268	*	peak1391	7.32762	Intron (ENST00000634502.1/101926925, intron 13 of 13)	1	59056660	59104116	47457	1	101926925	ENST00000662910.1	34340	NA	LINC01358	long intergenic non-protein coding RNA 1358
chr1	59092207	59092386	180	*	peak1392	8.22492	Intron (ENST00000634502.1/101926925, intron 13 of 13)	1	59056660	59104116	47457	1	101926925	ENST00000662910.1	35547	NA	LINC01358	long intergenic non-protein coding RNA 1358
chr1	59101127	59101436	310	*	peak1393	46.56794	Intron (ENST00000634502.1/101926925, intron 13 of 13)	1	59056660	59104116	47457	1	101926925	ENST00000662910.1	44467	NA	LINC01358	long intergenic non-protein coding RNA 1358
chr1	59115875	59116300	426	*	peak1394	149.30116	Intron (ENST00000634569.1/101926925, intron 4 of 5)	1	59132473	59146827	14355	2	729467	ENST00000587839.2	30527	ENSG00000224609	HSD52	uncharacterized LOC729467
chr1	59139479	59139638	160	*	peak1395	15.69959	Intron (ENST00000631169.2/ENST00000631169.2, intron 1 of 1)	1	59132473	59146827	14355	2	729467	ENST00000587839.2	7189	ENSG00000224609	HSD52	uncharacterized LOC729467
chr1	59143121	59143338	218	*	peak1396	8.34884	Intron (ENST00000631169.2/ENST00000631169.2, intron 1 of 1)	1	59132473	59146827	14355	2	729467	ENST00000587839.2	3489	ENSG00000224609	HSD52	uncharacterized LOC729467
chr1	59177846	59178106	261	*	peak1397	11.47797	Intron (ENST00000625548.1/ENST00000625548.1, intron 1 of 4)	1	59132514	59198621	66108	2	729467	ENST00000436225.1	20515	ENSG00000224609	HSD52	uncharacterized LOC729467
chr1	59186807	59186946	140	*	peak1398	6.95548	Intron (ENST00000625548.1/ENST00000625548.1, intron 2 of 4)	1	59132514	59198621	66108	2	729467	ENST00000436225.1	11675	ENSG00000224609	HSD52	uncharacterized LOC729467
chr1	59224203	59224493	291	*	peak1399	21.37215	Intron (ENST00000625548.1/ENST00000625548.1, intron 4 of 4)	1	59132376	59208121	75746	2	729467	ENST00000624265.3	-16082	ENSG00000224609	HSD52	uncharacterized LOC729467
chr1	59290697	59290869	173	*	peak1400	9.7463	Exon (ENST00000647858.1/105378756, exon 3 of 5)	1	59291731	59295992	4262	2	105378756	ENST00000665577.1	5123	NA	FGGY-DT	FGGY divergent transcript
chr1	59327136	59327363	228	*	peak1401	26.06493	Intron (ENST00000413489.5/55277, intron 2 of 4)	1	59310087	59762728	452642	1	55277	ENST00000371212.5	17049	ENSG00000172456	FGGY	FGGY carbohydrate kinase domain containing
chr1	59367498	59367637	140	*	peak1402	6.95548	Intron (ENST00000413489.5/55277, intron 4 of 4)	1	59393208	59626023	232816	1	55277	ENST00000475949.5	-25571	ENSG00000172456	FGGY	FGGY carbohydrate kinase domain containing
chr1	59381973	59382185	213	*	peak1403	5.15157	Intron (ENST00000634606.1/55277, intron 4 of 16)	1	59393208	59626023	232816	1	55277	ENST00000475949.5	-11023	ENSG00000172456	FGGY	FGGY carbohydrate kinase domain containing
chr1	59382499	59382651	153	*	peak1404	7.04629	Intron (ENST00000634606.1/55277, intron 4 of 16)	1	59393208	59626023	232816	1	55277	ENST00000475949.5	-10557	ENSG00000172456	FGGY	FGGY carbohydrate kinase domain containing
chr1	59426946	59427147	202	*	peak1405	14.2549	Intron (ENST00000634606.1/55277, intron 4 of 16)	1	59393208	59626023	232816	1	55277	ENST00000475949.5	33738	ENSG00000172456	FGGY	FGGY carbohydrate kinase domain containing
chr1	59452107	59452323	217	*	peak1406	24.19438	Intron (ENST00000634606.1/55277, intron 4 of 16)	1	59393208	59626023	232816	1	55277	ENST00000475949.5	58899	ENSG00000172456	FGGY	FGGY carbohydrate kinase domain containing
chr1	59554856	59555029	174	*	peak1407	9.93542	Promoter (<=1kb)	1	59553918	59762728	208811	1	55277	ENST00000371210.1	938	ENSG00000172456	FGGY	FGGY carbohydrate kinase domain containing
chr1	59593665	59593804	140	*	peak1408	5.82056	Intron (ENST00000634606.1/55277, intron 7 of 16)	1	59626015	59762730	136716	1	55277	ENST00000493891.5	-32211	ENSG00000172456	FGGY	FGGY carbohydrate kinase domain containing
chr1	59666934	59667297	364	*	peak1409	17.80912	3' UTR	1	59673657	59762544	88888	1	55277	ENST00000472783.5	-6360	ENSG00000172456	FGGY	FGGY carbohydrate kinase domain containing
chr1	59670088	59670300	213	*	peak1410	30.70719	Intron (ENST00000634606.1/55277, intron 11 of 16)	1	59673657	59762544	88888	1	55277	ENST00000472783.5	-3357	ENSG00000172456	FGGY	FGGY carbohydrate kinase domain containing
chr1	59672973	59673133	161	*	peak1411	8.60489	Promoter (<=1kb)	1	59673657	59762544	88888	1	55277	ENST00000472783.5	-524	ENSG00000172456	FGGY	FGGY carbohydrate kinase domain containing
chr1	59704105	59704322	218	*	peak1412	36.24277	Intron (ENST00000634606.1/55277, intron 12 of 16)	1	59733227	59733296	70	2	100616409	ENST00000578274.1	28974	ENSG00000266150	MIR4711	microRNA 4711
chr1	59769430	59769710	281	*	peak1413	79.23119	Intron (ENST00000634606.1/55277, intron 14 of 16)	1	59755672	59762724	7053	1	55277	ENST00000480847.1	13758	ENSG00000172456	FGGY	FGGY carbohydrate kinase domain containing
chr1	59816054	59816217	164	*	peak1414	6.68323	Promoter (<=1kb)	1	59816632	59872957	56326	1	51361	ENST00000465876.6	-415	ENSG00000134709	HOOK1	hook microtubule tethering protein 1
chr1	59831559	59831753	195	*	peak1415	15.01002	Intron (ENST00000455990.5/51361, intron 4 of 6)	1	59816632	59872957	56326	1	51361	ENST00000465876.6	14927	ENSG00000134709	HOOK1	hook microtubule tethering protein 1
chr1	59921777	59921918	142	*	peak1416	6.95548	Intron (ENST00000371204.4/1573, intron 1 of 8)	1	59893317	59926755	33439	2	1573	ENST00000469406.6	4837	ENSG00000134716	CYP2J2	cytochrome P450 family 2 subfamily J member 2
chr1	59976305	59976444	140	*	peak1417	6.95548	Distal Intergenic	1	59990397	60008845	18449	2	127795	ENST00000488027.5	32401	ENSG00000162598	C1orf87	chromosome 1 open reading frame 87
chr1	59990614	59990760	147	*	peak1418	6.15449	3' UTR	1	59990397	60008845	18449	2	127795	ENST00000488027.5	18085	ENSG00000162598	C1orf87	chromosome 1 open reading frame 87
chr1	60033948	60034114	167	*	peak1419	6.59409	Intron (ENST00000450089.6/127795, intron 3 of 7)	1	59990800	60010954	20155	2	127795	ENST00000491817.2	-22994	ENSG00000162598	C1orf87	chromosome 1 open reading frame 87
chr1	60034429	60034586	158	*	peak1420	6.36802	Intron (ENST00000450089.6/127795, intron 3 of 7)	1	59990800	60010954	20155	2	127795	ENST00000491817.2	-23475	ENSG00000162598	C1orf87	chromosome 1 open reading frame 87
chr1	60048295	60048493	199	*	peak1421	16.62388	Intron (ENST00000450089.6/127795, intron 3 of 7)	1	59990394	60073736	83343	2	127795	ENST00000450089.6	25243	ENSG00000162598	C1orf87	chromosome 1 open reading frame 87
chr1	60196886	60197066	181	*	peak1422	10.46452	Distal Intergenic	1	60129998	60149784	19787	1	107984963	ENST00000659925.1	66888	NA	LOC107984963	uncharacterized LOC107984963
chr1	60887099	60887275	177	*	peak1423	13.81798	Intron (ENST00000371191.5/4774, intron 1 of 10)	1	60659634	60868009	208376	2	101926964	ENST00000667362.1	-19090	ENSG00000231252	LOC101926964	uncharacterized LOC101926964
chr1	60908308	60908507	200	*	peak1424	4.63954	Intron (ENST00000371191.5/4774, intron 1 of 10)	1	60659634	60868009	208376	2	101926964	ENST00000667362.1	-40299	ENSG00000231252	LOC101926964	uncharacterized LOC101926964
chr1	60925544	60925683	140	*	peak1425	8.13318	Intron (ENST00000371191.5/4774, intron 1 of 10)	1	60940395	60952849	12455	2	100996570	ENST00000418662.1	27166	ENSG00000237928	NFIA-AS2	NFIA antisense RNA 2
chr1	60941131	60941437	307	*	peak1426	49.29153	Exon (ENST00000438559.5/100996570, exon 6 of 7)	1	60940395	60952849	12455	2	100996570	ENST00000418662.1	11412	ENSG00000237928	NFIA-AS2	NFIA antisense RNA 2
chr1	61139455	61139749	295	*	peak1427	20.95358	Intron (ENST00000371191.5/4774, intron 2 of 10)	1	61088412	61133028	44617	1	4774	ENST00000496712.1	51043	ENSG00000162599	NFIA	nuclear factor I A
chr1	61140143	61140345	203	*	peak1428	19.78637	Intron (ENST00000371191.5/4774, intron 2 of 10)	1	61088412	61133028	44617	1	4774	ENST00000496712.1	51731	ENSG00000162599	NFIA	nuclear factor I A
chr1	61335216	61335355	140	*	peak1429	6.95548	Intron (ENST00000371191.5/4774, intron 4 of 10)	1	61277306	61457876	180571	1	4774	ENST00000655770.1	57910	ENSG00000162599	NFIA	nuclear factor I A
chr1	61607536	61607789	254	*	peak1430	3.98902	Distal Intergenic	1	61654194	61654908	715	1	414927	ENST00000416440.2	-46405	NA	MGC34796	sepiapterin reductase (7,8-dihydrobiopterin:NADP+ oxidoreductase) pseudogene
chr1	61642513	61643165	653	*	peak1431	122.45746	Distal Intergenic	1	61654194	61654908	715	1	414927	ENST00000416440.2	-11029	NA	MGC34796	sepiapterin reductase (7,8-dihydrobiopterin:NADP+ oxidoreductase) pseudogene
chr1	61670809	61671183	375	*	peak1432	23.52159	Distal Intergenic	1	61681048	61683857	2810	2	83941	ENST00000472357.1	12674	ENSG00000162604	TM2D1	TM2 domain containing 1
chr1	61725420	61725677	258	*	peak1433	44.10859	Promoter (<=1kb)	1	61681049	61725423	44375	2	83941	ENST00000371180.7	0	ENSG00000162604	TM2D1	TM2 domain containing 1
chr1	61743802	61744523	722	*	peak1434	103.80099	Promoter (1-2kb)	1	61742545	62114767	372223	1	10207	ENST00000635023.1	1257	ENSG00000132849	PATJ	PATJ crumbs cell polarity complex component
chr1	61781277	61781556	280	*	peak1435	9.11738	Intron (ENST00000635214.1/10207, intron 7 of 35)	1	61805510	62163504	357995	1	10207	ENST00000484937.5	-23954	ENSG00000132849	PATJ	PATJ crumbs cell polarity complex component
chr1	61837659	61837931	273	*	peak1436	7.73263	Intron (ENST00000635214.1/10207, intron 17 of 35)	1	61864391	61875531	11141	1	10207	ENST00000488913.1	-26460	ENSG00000132849	PATJ	PATJ crumbs cell polarity complex component
chr1	61872264	61872593	330	*	peak1437	107.98698	Intron (ENST00000635214.1/10207, intron 20 of 35)	1	61864431	61865611	1181	1	10207	ENST00000493967.1	7833	ENSG00000132849	PATJ	PATJ crumbs cell polarity complex component
chr1	61873638	61873819	182	*	peak1438	14.49986	Intron (ENST00000635214.1/10207, intron 20 of 35)	1	61864431	61865611	1181	1	10207	ENST00000493967.1	9207	ENSG00000132849	PATJ	PATJ crumbs cell polarity complex component
chr1	61966872	61967135	264	*	peak1439	60.10558	Intron (ENST00000635214.1/10207, intron 27 of 35)	1	61952312	62117393	165082	1	10207	ENST00000307297.8	14560	ENSG00000132849	PATJ	PATJ crumbs cell polarity complex component
chr1	61967397	61967540	144	*	peak1440	8.71481	Intron (ENST00000635214.1/10207, intron 27 of 35)	1	61952312	62117393	165082	1	10207	ENST00000307297.8	15085	ENSG00000132849	PATJ	PATJ crumbs cell polarity complex component
chr1	61967773	61968037	265	*	peak1441	57.60472	Intron (ENST00000635214.1/10207, intron 27 of 35)	1	61952312	62117393	165082	1	10207	ENST00000307297.8	15461	ENSG00000132849	PATJ	PATJ crumbs cell polarity complex component
chr1	61979204	61979389	186	*	peak1442	6.13157	Intron (ENST00000635214.1/10207, intron 27 of 35)	1	61952312	62117393	165082	1	10207	ENST00000307297.8	26892	ENSG00000132849	PATJ	PATJ crumbs cell polarity complex component
chr1	61979859	61980060	202	*	peak1443	17.77421	Intron (ENST00000635214.1/10207, intron 27 of 35)	1	61952312	62117393	165082	1	10207	ENST00000307297.8	27547	ENSG00000132849	PATJ	PATJ crumbs cell polarity complex component
chr1	62050332	62050585	254	*	peak1444	6.95925	Intron (ENST00000635214.1/10207, intron 30 of 35)	1	62078786	62078859	74	1	100422902	ENST00000584654.1	-28201	ENSG00000263908	MIR3116-1	microRNA 3116-1
chr1	62050697	62050836	140	*	peak1445	5.08355	Intron (ENST00000635214.1/10207, intron 30 of 35)	1	62078786	62078859	74	1	100422902	ENST00000584654.1	-27950	ENSG00000263908	MIR3116-1	microRNA 3116-1
chr1	62064999	62065138	140	*	peak1446	6.819	Intron (ENST00000635214.1/10207, intron 31 of 35)	1	62078786	62078859	74	1	100422902	ENST00000584654.1	-13648	ENSG00000263908	MIR3116-1	microRNA 3116-1
chr1	62078980	62079295	316	*	peak1447	44.87646	Promoter (<=1kb)	1	62078789	62078856	68	2	100422946	ENST00000636415.1	-124	ENSG00000283690	MIR3116-2	microRNA 3116-2
chr1	62090055	62090411	357	*	peak1448	12.48775	Intron (ENST00000635214.1/10207, intron 33 of 35)	1	62078789	62078856	68	2	100422946	ENST00000636415.1	-11199	ENSG00000283690	MIR3116-2	microRNA 3116-2
chr1	62100792	62100931	140	*	peak1449	7.17261	Intron (ENST00000635214.1/10207, intron 34 of 35)	1	62114090	62117395	3306	1	10207	ENST00000465798.2	-13159	ENSG00000132849	PATJ	PATJ crumbs cell polarity complex component
chr1	62139504	62139665	162	*	peak1450	6.51722	Intron (ENST00000371158.6/10207, intron 41 of 42)	1	62120874	62128457	7584	1	10207	ENST00000472512.2	18630	ENSG00000132849	PATJ	PATJ crumbs cell polarity complex component
chr1	62154713	62154896	184	*	peak1451	4.09818	Intron (ENST00000371158.6/10207, intron 42 of 42)	1	62120874	62128457	7584	1	10207	ENST00000472512.2	33839	ENSG00000132849	PATJ	PATJ crumbs cell polarity complex component
chr1	62177786	62178115	330	*	peak1452	20.78276	Intron (ENST00000635137.1/10207, intron 16 of 16)	1	62194849	62212328	17480	1	54596	ENST00000498273.2	-16734	ENSG00000240563	L1TD1	LINE1 type transposase domain containing 1
chr1	62180145	62180447	303	*	peak1453	67.53933	Distal Intergenic	1	62194849	62212328	17480	1	54596	ENST00000498273.2	-14402	ENSG00000240563	L1TD1	LINE1 type transposase domain containing 1
chr1	62180728	62180952	225	*	peak1454	31.20765	Distal Intergenic	1	62194849	62212328	17480	1	54596	ENST00000498273.2	-13897	ENSG00000240563	L1TD1	LINE1 type transposase domain containing 1
chr1	62192908	62193229	322	*	peak1455	10.34722	Promoter (1-2kb)	1	62194849	62212328	17480	1	54596	ENST00000498273.2	-1620	ENSG00000240563	L1TD1	LINE1 type transposase domain containing 1
chr1	62229557	62230245	689	*	peak1456	56.09783	Distal Intergenic	1	62236979	62263424	26446	2	163782	ENST00000317477.8	33179	ENSG00000132854	KANK4	KN motif and ankyrin repeat domains 4
chr1	62230752	62230983	232	*	peak1457	20.77451	Distal Intergenic	1	62236979	62263424	26446	2	163782	ENST00000317477.8	32441	ENSG00000132854	KANK4	KN motif and ankyrin repeat domains 4
chr1	62279219	62279477	259	*	peak1458	44.76952	Intron (ENST00000371153.9/163782, intron 2 of 9)	1	62237544	62272791	35248	2	163782	ENST00000371150.5	-6428	ENSG00000132854	KANK4	KN motif and ankyrin repeat domains 4
chr1	62288295	62288502	208	*	peak1459	18.91865	Intron (ENST00000371153.9/163782, intron 1 of 9)	1	62237544	62272791	35248	2	163782	ENST00000371150.5	-15504	ENSG00000132854	KANK4	KN motif and ankyrin repeat domains 4
chr1	62308116	62308399	284	*	peak1460	39.81243	Intron (ENST00000371153.9/163782, intron 1 of 9)	1	62237544	62319301	81758	2	163782	ENST00000354381.3	10902	ENSG00000132854	KANK4	KN motif and ankyrin repeat domains 4
chr1	62311684	62311914	231	*	peak1461	21.70964	Intron (ENST00000371153.9/163782, intron 1 of 9)	1	62237544	62319301	81758	2	163782	ENST00000354381.3	7387	ENSG00000132854	KANK4	KN motif and ankyrin repeat domains 4
chr1	62322450	62322589	140	*	peak1462	4.63477	Distal Intergenic	1	62236165	62319434	83270	2	163782	ENST00000371153.9	-3016	ENSG00000132854	KANK4	KN motif and ankyrin repeat domains 4
chr1	62325173	62325415	243	*	peak1463	5.52638	Distal Intergenic	1	62236165	62319434	83270	2	163782	ENST00000371153.9	-5739	ENSG00000132854	KANK4	KN motif and ankyrin repeat domains 4
chr1	62373354	62373506	153	*	peak1464	8.087	Distal Intergenic	1	62236165	62319434	83270	2	163782	ENST00000371153.9	-53920	ENSG00000132854	KANK4	KN motif and ankyrin repeat domains 4
chr1	62384178	62384418	241	*	peak1465	5.2304	Distal Intergenic	1	62436297	62443320	7024	1	7398	ENST00000452143.5	-51879	ENSG00000162607	USP1	ubiquitin specific peptidase 1
chr1	62386474	62386650	177	*	peak1466	10.70038	Distal Intergenic	1	62436297	62443320	7024	1	7398	ENST00000452143.5	-49647	ENSG00000162607	USP1	ubiquitin specific peptidase 1
chr1	62386858	62386997	140	*	peak1467	9.52071	Distal Intergenic	1	62436297	62443320	7024	1	7398	ENST00000452143.5	-49300	ENSG00000162607	USP1	ubiquitin specific peptidase 1
chr1	62406882	62407126	245	*	peak1468	41.90697	Distal Intergenic	1	62436297	62443320	7024	1	7398	ENST00000452143.5	-29171	ENSG00000162607	USP1	ubiquitin specific peptidase 1
chr1	62571347	62571486	140	*	peak1469	6.59409	Intron (ENST00000251157.10/85440, intron 18 of 49)	1	62539844	62561669	21826	2	85440	ENST00000634929.1	-9678	ENSG00000116641	DOCK7	dedicator of cytokinesis 7
chr1	62685495	62685659	165	*	peak1470	7.24835	Promoter (2-3kb)	1	62454726	62688264	233539	2	85440	ENST00000251157.10	2605	ENSG00000116641	DOCK7	dedicator of cytokinesis 7
chr1	62716558	62716763	206	*	peak1471	23.67411	Distal Intergenic	1	62454726	62688386	233661	2	85440	ENST00000635253.2	-28172	ENSG00000116641	DOCK7	dedicator of cytokinesis 7
chr1	62755139	62755278	140	*	peak1472	7.27697	Distal Intergenic	1	62784132	62865516	81385	1	84938	ENST00000317868.9	-28854	ENSG00000125703	ATG4C	autophagy related 4C cysteine peptidase
chr1	62760146	62760338	193	*	peak1473	8.52863	Distal Intergenic	1	62784132	62865516	81385	1	84938	ENST00000317868.9	-23794	ENSG00000125703	ATG4C	autophagy related 4C cysteine peptidase
chr1	62760464	62760758	295	*	peak1474	80.98261	Distal Intergenic	1	62784132	62865516	81385	1	84938	ENST00000317868.9	-23374	ENSG00000125703	ATG4C	autophagy related 4C cysteine peptidase
chr1	62774963	62775182	220	*	peak1475	28.31227	Distal Intergenic	1	62784132	62865516	81385	1	84938	ENST00000317868.9	-8950	ENSG00000125703	ATG4C	autophagy related 4C cysteine peptidase
chr1	62778355	62778543	189	*	peak1476	17.34626	Distal Intergenic	1	62784132	62865516	81385	1	84938	ENST00000317868.9	-5589	ENSG00000125703	ATG4C	autophagy related 4C cysteine peptidase
chr1	62783931	62784114	184	*	peak1477	8.2785	Promoter (<=1kb)	1	62784132	62865516	81385	1	84938	ENST00000317868.9	-18	ENSG00000125703	ATG4C	autophagy related 4C cysteine peptidase
chr1	62794520	62794727	208	*	peak1478	6.75177	Intron (ENST00000317868.9/84938, intron 1 of 10)	1	62785233	62819179	33947	1	84938	ENST00000371118.1	9287	ENSG00000125703	ATG4C	autophagy related 4C cysteine peptidase
chr1	62814890	62815029	140	*	peak1479	4.04312	Intron (ENST00000317868.9/84938, intron 3 of 10)	1	62821183	62835529	14347	1	84938	ENST00000414558.2	-6154	ENSG00000125703	ATG4C	autophagy related 4C cysteine peptidase
chr1	62823418	62823638	221	*	peak1480	9.11738	Promoter (2-3kb)	1	62821183	62835529	14347	1	84938	ENST00000414558.2	2235	ENSG00000125703	ATG4C	autophagy related 4C cysteine peptidase
chr1	62882804	62883036	233	*	peak1481	11.66551	Distal Intergenic	1	62821183	62835529	14347	1	84938	ENST00000414558.2	61621	ENSG00000125703	ATG4C	autophagy related 4C cysteine peptidase
chr1	62892271	62892421	151	*	peak1482	5.22974	Distal Intergenic	1	62821183	62835529	14347	1	84938	ENST00000414558.2	71088	ENSG00000125703	ATG4C	autophagy related 4C cysteine peptidase
chr1	63033318	63033522	205	*	peak1483	40.5864	Distal Intergenic	1	63000497	63012471	11975	2	105378769	ENST00000420659.1	-20847	ENSG00000229537	LINC01739	long intergenic non-protein coding RNA 1739
chr1	63034449	63034588	140	*	peak1484	7.77612	Distal Intergenic	1	63000497	63012471	11975	2	105378769	ENST00000420659.1	-21978	ENSG00000229537	LINC01739	long intergenic non-protein coding RNA 1739
chr1	63035815	63036054	240	*	peak1485	9.30371	Distal Intergenic	1	63000497	63012471	11975	2	105378769	ENST00000420659.1	-23344	ENSG00000229537	LINC01739	long intergenic non-protein coding RNA 1739
chr1	63043553	63043748	196	*	peak1486	32.92582	Distal Intergenic	1	63000497	63012471	11975	2	105378769	ENST00000420659.1	-31082	ENSG00000229537	LINC01739	long intergenic non-protein coding RNA 1739
chr1	63080664	63080885	222	*	peak1487	18.81215	Distal Intergenic	1	63000497	63012471	11975	2	105378769	ENST00000420659.1	-68193	ENSG00000229537	LINC01739	long intergenic non-protein coding RNA 1739
chr1	63112244	63112550	307	*	peak1488	16.21535	Distal Intergenic	1	63159087	63160410	1324	2	199899	ENST00000432537.2	47860	ENSG00000224209	LINC00466	long intergenic non-protein coding RNA 466
chr1	63190114	63190450	337	*	peak1489	110.52619	Exon (ENST00000666431.1/199899, exon 5 of 11)	1	63159083	63163648	4566	2	199899	ENST00000669810.1	-26466	ENSG00000224209	LINC00466	long intergenic non-protein coding RNA 466
chr1	63326346	63326533	188	*	peak1490	7.54803	Promoter (<=1kb)	1	63326925	63326984	60	2	102464823	ENST00000615405.1	451	ENSG00000275836	MIR6068	microRNA 6068
chr1	63335001	63335282	282	*	peak1491	3.93585	Distal Intergenic	1	63326925	63326984	60	2	102464823	ENST00000615405.1	-8017	ENSG00000275836	MIR6068	microRNA 6068
chr1	63379367	63379539	173	*	peak1492	9.34738	Intron (ENST00000647818.1/29929, intron 2 of 14)	1	63367737	63370939	3203	1	29929	ENST00000650331.1	11630	ENSG00000088035	ALG6	ALG6 alpha-1,3-glucosyltransferase
chr1	63572895	63573060	166	*	peak1493	10.80859	Intron (ENST00000478138.1/23421, intron 1 of 4)	1	63555075	63572693	17619	1	84455	ENST00000461039.1	17820	ENSG00000203965	EFCAB7	EF-hand calcium binding domain 7
chr1	63574446	63574711	266	*	peak1494	71.05271	Intron (ENST00000478138.1/23421, intron 1 of 4)	1	63593411	63660209	66799	1	5236	ENST00000650546.1	-18700	ENSG00000079739	PGM1	phosphoglucomutase 1
chr1	63590515	63590986	472	*	peak1495	31.18003	Promoter (2-3kb)	1	63593411	63660209	66799	1	5236	ENST00000650546.1	-2425	ENSG00000079739	PGM1	phosphoglucomutase 1
chr1	63593926	63594127	202	*	peak1496	3.53858	Promoter (<=1kb)	1	63594072	63600222	6151	1	5236	ENST00000473117.2	0	ENSG00000079739	PGM1	phosphoglucomutase 1
chr1	63611436	63611603	168	*	peak1497	6.00739	Intron (ENST00000650546.1/5236, intron 1 of 11)	1	63623093	63660221	37129	1	5236	ENST00000371083.4	-11490	ENSG00000079739	PGM1	phosphoglucomutase 1
chr1	63612626	63612834	209	*	peak1498	16.94533	Intron (ENST00000650546.1/5236, intron 1 of 11)	1	63623093	63660221	37129	1	5236	ENST00000371083.4	-10259	ENSG00000079739	PGM1	phosphoglucomutase 1
chr1	63618044	63618233	190	*	peak1499	22.58336	Intron (ENST00000650546.1/5236, intron 1 of 11)	1	63623093	63660221	37129	1	5236	ENST00000371083.4	-4860	ENSG00000079739	PGM1	phosphoglucomutase 1
chr1	63651189	63651468	280	*	peak1500	41.90697	Promoter (<=1kb)	1	63651355	63654445	3091	1	5236	ENST00000483707.1	0	ENSG00000079739	PGM1	phosphoglucomutase 1
chr1	63666830	63667024	195	*	peak1501	8.2785	Distal Intergenic	1	63651355	63654445	3091	1	5236	ENST00000483707.1	15475	ENSG00000079739	PGM1	phosphoglucomutase 1
chr1	63685375	63685514	140	*	peak1502	4.09818	Distal Intergenic	1	63651355	63654445	3091	1	5236	ENST00000483707.1	34020	ENSG00000079739	PGM1	phosphoglucomutase 1
chr1	63717680	63717963	284	*	peak1503	47.85632	Distal Intergenic	1	63774017	64181498	407482	1	4919	ENST00000371079.6	-56054	ENSG00000185483	ROR1	receptor tyrosine kinase like orphan receptor 1
chr1	63730056	63730402	347	*	peak1504	28.52301	Distal Intergenic	1	63774017	64181498	407482	1	4919	ENST00000371079.6	-43615	ENSG00000185483	ROR1	receptor tyrosine kinase like orphan receptor 1
chr1	63772086	63772282	197	*	peak1505	6.62757	Promoter (1-2kb)	1	63774017	64181498	407482	1	4919	ENST00000371079.6	-1735	ENSG00000185483	ROR1	receptor tyrosine kinase like orphan receptor 1
chr1	63775827	63776101	275	*	peak1506	7.73229	Promoter (<=1kb)	1	63775290	64140364	365075	1	4919	ENST00000482426.1	537	ENSG00000185483	ROR1	receptor tyrosine kinase like orphan receptor 1
chr1	63843930	63844199	270	*	peak1507	72.16698	Intron (ENST00000371079.6/4919, intron 1 of 8)	1	63775290	64140364	365075	1	4919	ENST00000482426.1	68640	ENSG00000185483	ROR1	receptor tyrosine kinase like orphan receptor 1
chr1	63920492	63920839	348	*	peak1508	52.4656	Intron (ENST00000371079.6/4919, intron 1 of 8)	1	63775290	64140364	365075	1	4919	ENST00000482426.1	145202	ENSG00000185483	ROR1	receptor tyrosine kinase like orphan receptor 1
chr1	63949940	63950202	263	*	peak1509	25.81474	Intron (ENST00000371079.6/4919, intron 1 of 8)	1	64106630	64108361	1732	2	101927034	ENST00000675824.1	158159	ENSG00000223949	ROR1-AS1	ROR1 antisense RNA 1
chr1	63978034	63978202	169	*	peak1510	8.82974	Intron (ENST00000371079.6/4919, intron 1 of 8)	1	64106630	64108361	1732	2	101927034	ENST00000675824.1	130159	ENSG00000223949	ROR1-AS1	ROR1 antisense RNA 1
chr1	63983701	63983940	240	*	peak1511	8.83744	Intron (ENST00000371079.6/4919, intron 1 of 8)	1	64106630	64108361	1732	2	101927034	ENST00000675824.1	124421	ENSG00000223949	ROR1-AS1	ROR1 antisense RNA 1
chr1	63985063	63985289	227	*	peak1512	40.37569	Intron (ENST00000371079.6/4919, intron 1 of 8)	1	64106630	64108361	1732	2	101927034	ENST00000675824.1	123072	ENSG00000223949	ROR1-AS1	ROR1 antisense RNA 1
chr1	64052027	64052185	159	*	peak1513	6.67239	Intron (ENST00000371079.6/4919, intron 4 of 8)	1	64106630	64108361	1732	2	101927034	ENST00000675824.1	56176	ENSG00000223949	ROR1-AS1	ROR1 antisense RNA 1
chr1	64061858	64062026	169	*	peak1514	6.84428	Intron (ENST00000371079.6/4919, intron 4 of 8)	1	64106630	64108361	1732	2	101927034	ENST00000675824.1	46335	ENSG00000223949	ROR1-AS1	ROR1 antisense RNA 1
chr1	64076305	64076457	153	*	peak1515	10.67672	Intron (ENST00000371079.6/4919, intron 4 of 8)	1	64106630	64108361	1732	2	101927034	ENST00000675824.1	31904	ENSG00000223949	ROR1-AS1	ROR1 antisense RNA 1
chr1	64078688	64078827	140	*	peak1516	4.73086	Intron (ENST00000371079.6/4919, intron 4 of 8)	1	64106630	64108361	1732	2	101927034	ENST00000675824.1	29534	ENSG00000223949	ROR1-AS1	ROR1 antisense RNA 1
chr1	64082002	64082167	166	*	peak1517	11.26563	Intron (ENST00000371079.6/4919, intron 4 of 8)	1	64106630	64108361	1732	2	101927034	ENST00000675824.1	26194	ENSG00000223949	ROR1-AS1	ROR1 antisense RNA 1
chr1	64139945	64140157	213	*	peak1518	35.95449	Exon (ENST00000371079.6/4919, exon 6 of 9)	1	64106828	64112207	5380	2	101927034	ENST00000657702.1	-27738	ENSG00000223949	ROR1-AS1	ROR1 antisense RNA 1
chr1	64171901	64172286	386	*	peak1519	23.52159	Promoter (<=1kb)	1	64106792	64171342	64551	2	101927034	ENST00000674987.1	-559	ENSG00000223949	ROR1-AS1	ROR1 antisense RNA 1
chr1	64185055	64185194	140	*	peak1520	8.13318	Distal Intergenic	1	64106792	64171342	64551	2	101927034	ENST00000674987.1	-13713	ENSG00000223949	ROR1-AS1	ROR1 antisense RNA 1
chr1	64209241	64209449	209	*	peak1521	8.81639	Intron (ENST00000371077.10/148581, intron 3 of 9)	1	64214815	64267368	52554	1	148581	ENST00000608020.5	-5366	ENSG00000177414	UBE2U	ubiquitin conjugating enzyme E2 U
chr1	64221681	64221825	145	*	peak1522	7.81869	Promoter (<=1kb)	1	64220864	64267249	46386	1	148581	ENST00000608956.1	817	ENSG00000177414	UBE2U	ubiquitin conjugating enzyme E2 U
chr1	64245782	64245951	170	*	peak1523	6.01779	Intron (ENST00000371077.10/148581, intron 8 of 9)	1	64220864	64267249	46386	1	148581	ENST00000608956.1	24918	ENSG00000177414	UBE2U	ubiquitin conjugating enzyme E2 U
chr1	64335496	64335874	379	*	peak1524	22.76729	Distal Intergenic	1	64384398	64384459	62	2	124904732	ENST00000458856.1	48585	ENSG00000238653	LOC124904732	U7 small nuclear RNA
chr1	64343534	64343840	307	*	peak1525	37.21709	Distal Intergenic	1	64384398	64384459	62	2	124904732	ENST00000458856.1	40619	ENSG00000238653	LOC124904732	U7 small nuclear RNA
chr1	64451312	64451659	348	*	peak1526	5.39743	Distal Intergenic	1	64470129	64693053	222925	1	57685	ENST00000651257.2	-18470	ENSG00000158966	CACHD1	cache domain containing 1
chr1	64453765	64453985	221	*	peak1527	27.71661	Distal Intergenic	1	64470129	64693053	222925	1	57685	ENST00000651257.2	-16144	ENSG00000158966	CACHD1	cache domain containing 1
chr1	64474324	64474463	140	*	peak1528	6.68528	Intron (ENST00000651257.2/57685, intron 1 of 26)	1	64470793	64693058	222266	1	57685	ENST00000290039.6	3531	ENSG00000158966	CACHD1	cache domain containing 1
chr1	64474567	64474753	187	*	peak1529	12.1001	Intron (ENST00000651257.2/57685, intron 1 of 26)	1	64470793	64693058	222266	1	57685	ENST00000290039.6	3774	ENSG00000158966	CACHD1	cache domain containing 1
chr1	64499030	64499322	293	*	peak1530	24.90363	Intron (ENST00000651257.2/57685, intron 1 of 26)	1	64505901	64693040	187140	1	57685	ENST00000650260.1	-6579	ENSG00000158966	CACHD1	cache domain containing 1
chr1	64518791	64519330	540	*	peak1531	15.28046	Intron (ENST00000651257.2/57685, intron 1 of 26)	1	64505915	64693053	187139	1	57685	ENST00000495994.5	12876	ENSG00000158966	CACHD1	cache domain containing 1
chr1	64544912	64545052	141	*	peak1532	9.93542	Intron (ENST00000651257.2/57685, intron 1 of 26)	1	64563677	64693058	129382	1	57685	ENST00000470527.1	-18625	ENSG00000158966	CACHD1	cache domain containing 1
chr1	64595851	64596114	264	*	peak1533	67.87495	Intron (ENST00000651257.2/57685, intron 3 of 26)	1	64579847	64579923	77	1	100616338	ENST00000582305.1	16004	ENSG00000264470	MIR4794	microRNA 4794
chr1	64598144	64598346	203	*	peak1534	24.45015	Intron (ENST00000651257.2/57685, intron 3 of 26)	1	64579847	64579923	77	1	100616338	ENST00000582305.1	18297	ENSG00000264470	MIR4794	microRNA 4794
chr1	64650739	64650918	180	*	peak1535	7.0246	Intron (ENST00000651257.2/57685, intron 9 of 26)	1	64664200	64666140	1941	1	57685	ENST00000486580.1	-13282	ENSG00000158966	CACHD1	cache domain containing 1
chr1	64656006	64656153	148	*	peak1536	7.81408	Intron (ENST00000651257.2/57685, intron 12 of 26)	1	64664200	64666140	1941	1	57685	ENST00000486580.1	-8047	ENSG00000158966	CACHD1	cache domain containing 1
chr1	64659375	64659562	188	*	peak1537	22.31792	Intron (ENST00000651257.2/57685, intron 13 of 26)	1	64664200	64666140	1941	1	57685	ENST00000486580.1	-4638	ENSG00000158966	CACHD1	cache domain containing 1
chr1	64701109	64701302	194	*	peak1538	9.5475	Distal Intergenic	1	64664200	64666140	1941	1	57685	ENST00000486580.1	36909	ENSG00000158966	CACHD1	cache domain containing 1
chr1	64766652	64766793	142	*	peak1539	7.64796	Intron (ENST00000294428.8/55225, intron 1 of 11)	1	64778066	64816509	38444	1	55225	ENST00000418058.1	-11273	ENSG00000162437	RAVER2	ribonucleoprotein, PTB binding 2
chr1	64871152	64871311	160	*	peak1540	6.91611	Promoter (1-2kb)	1	64867100	64869408	2309	2	3716	ENST00000672903.1	-1744	ENSG00000162434	JAK1	Janus kinase 1
chr1	64879085	64879242	158	*	peak1541	5.29743	3' UTR	1	64867100	64869408	2309	2	3716	ENST00000672903.1	-9677	ENSG00000162434	JAK1	Janus kinase 1
chr1	64879367	64879549	183	*	peak1542	8.34884	Intron (ENST00000342505.5/3716, intron 3 of 24)	1	64867100	64869408	2309	2	3716	ENST00000672903.1	-9959	ENSG00000162434	JAK1	Janus kinase 1
chr1	64901032	64901171	140	*	peak1543	7.02183	Intron (ENST00000342505.5/3716, intron 1 of 24)	1	64867100	64869408	2309	2	3716	ENST00000672903.1	-31624	ENSG00000162434	JAK1	Janus kinase 1
chr1	64952223	64952374	152	*	peak1544	8.95261	Intron (ENST00000342505.5/3716, intron 1 of 24)	1	64833234	64966284	133051	2	3716	ENST00000671929.2	13910	ENSG00000162434	JAK1	Janus kinase 1
chr1	64952578	64952756	179	*	peak1545	10.0007	Intron (ENST00000342505.5/3716, intron 1 of 24)	1	64833234	64966284	133051	2	3716	ENST00000671929.2	13528	ENSG00000162434	JAK1	Janus kinase 1
chr1	64983362	64983512	151	*	peak1546	8.36558	Intron (ENST00000671954.2/3716, intron 2 of 25)	1	64972365	64990062	17698	2	101927084	ENST00000635398.1	6550	ENSG00000226891	LINC01359	long intergenic non-protein coding RNA 1359
chr1	64987548	64987858	311	*	peak1547	12.47599	Promoter (2-3kb)	1	64972365	64990062	17698	2	101927084	ENST00000635398.1	2204	ENSG00000226891	LINC01359	long intergenic non-protein coding RNA 1359
chr1	65006876	65007089	214	*	peak1548	43.5687	Intron (ENST00000671954.2/3716, intron 2 of 25)	1	64974611	65002489	27879	2	101927084	ENST00000634604.2	-4387	ENSG00000226891	LINC01359	long intergenic non-protein coding RNA 1359
chr1	65073913	65074099	187	*	peak1549	7.56478	Distal Intergenic	1	64833234	65067754	234521	2	3716	ENST00000672751.2	-6159	ENSG00000162434	JAK1	Janus kinase 1
chr1	65090375	65090680	306	*	peak1550	208.21828	Distal Intergenic	1	64833234	65067754	234521	2	3716	ENST00000672751.2	-22621	ENSG00000162434	JAK1	Janus kinase 1
chr1	65153718	65153920	203	*	peak1551	16.32642	Intron (ENST00000497030.5/205, intron 2 of 5)	1	65149002	65226439	77438	1	205	ENST00000474968.5	4716	ENSG00000162433	AK4	adenylate kinase 4
chr1	65163826	65164151	326	*	peak1552	111.3517	Promoter (1-2kb)	1	65165932	65226429	60498	1	205	ENST00000479060.1	-1781	ENSG00000162433	AK4	adenylate kinase 4
chr1	65170574	65170955	382	*	peak1553	67.21261	Intron (ENST00000497030.5/205, intron 2 of 5)	1	65165932	65226429	60498	1	205	ENST00000479060.1	4642	ENSG00000162433	AK4	adenylate kinase 4
chr1	65177544	65177765	222	*	peak1554	31.27768	Intron (ENST00000497030.5/205, intron 2 of 5)	1	65165932	65226429	60498	1	205	ENST00000479060.1	11612	ENSG00000162433	AK4	adenylate kinase 4
chr1	65243922	65244283	362	*	peak1555	11.20048	Distal Intergenic	1	65248219	65366194	117976	1	9829	ENST00000463018.5	-3936	ENSG00000116675	DNAJC6	DnaJ heat shock protein family (Hsp40) member C6
chr1	65257174	65257426	253	*	peak1556	45.79928	Promoter (2-3kb)	1	65254462	65392588	138127	1	9829	ENST00000494710.6	2712	ENSG00000116675	DNAJC6	DnaJ heat shock protein family (Hsp40) member C6
chr1	65277781	65277920	140	*	peak1557	5.70497	Intron (ENST00000463018.5/9829, intron 1 of 4)	1	65264764	65364761	99998	1	9829	ENST00000483402.1	13017	ENSG00000116675	DNAJC6	DnaJ heat shock protein family (Hsp40) member C6
chr1	65297739	65297878	140	*	peak1558	4.73086	Intron (ENST00000463018.5/9829, intron 1 of 4)	1	65279456	65306521	27066	2	102724416	ENST00000435739.1	8643	NA	LOC102724416	uncharacterized LOC102724416
chr1	65352974	65353180	207	*	peak1559	21.89166	Intron (ENST00000463018.5/9829, intron 2 of 4)	1	65366065	65379788	13724	1	9829	ENST00000472787.1	-12885	ENSG00000116675	DNAJC6	DnaJ heat shock protein family (Hsp40) member C6
chr1	65413842	65414039	198	*	peak1560	16.53091	3' UTR	1	65420587	65432064	11478	1	54741	ENST00000475108.5	-6548	ENSG00000213625	LEPROT	leptin receptor overlapping transcript
chr1	65424785	65424966	182	*	peak1561	18.10104	Intron (ENST00000475108.5/54741, intron 1 of 2)	1	65420716	65436007	15292	1	54741	ENST00000613538.1	4069	ENSG00000213625	LEPROT	leptin receptor overlapping transcript
chr1	65434848	65435056	209	*	peak1562	28.8975	3' UTR	1	65420716	65436007	15292	1	54741	ENST00000613538.1	14132	ENSG00000213625	LEPROT	leptin receptor overlapping transcript
chr1	65436072	65436211	140	*	peak1563	6.118	Intron (ENST00000371059.7/3953, intron 2 of 19)	1	65420716	65436007	15292	1	54741	ENST00000613538.1	15356	ENSG00000213625	LEPROT	leptin receptor overlapping transcript
chr1	65518346	65518498	153	*	peak1564	7.24835	Intron (ENST00000371059.7/3953, intron 2 of 19)	1	65525689	65610268	84580	1	3953	ENST00000462765.5	-7191	ENSG00000116678	LEPR	leptin receptor
chr1	65527259	65527457	199	*	peak1565	7.77228	Promoter (1-2kb)	1	65525689	65635409	109721	1	3953	ENST00000616738.4	1570	ENSG00000116678	LEPR	leptin receptor
chr1	65527679	65527951	273	*	peak1566	47.09406	Promoter (1-2kb)	1	65525689	65635409	109721	1	3953	ENST00000616738.4	1990	ENSG00000116678	LEPR	leptin receptor
chr1	65530678	65530821	144	*	peak1567	12.17534	Intron (ENST00000371059.7/3953, intron 2 of 19)	1	65525689	65635409	109721	1	3953	ENST00000616738.4	4989	ENSG00000116678	LEPR	leptin receptor
chr1	65538780	65538933	154	*	peak1568	8.55031	Intron (ENST00000371059.7/3953, intron 2 of 19)	1	65525689	65635409	109721	1	3953	ENST00000616738.4	13091	ENSG00000116678	LEPR	leptin receptor
chr1	65621597	65622076	480	*	peak1569	67.89705	Promoter (1-2kb)	1	65619940	65623384	3445	1	3953	ENST00000471762.1	1657	ENSG00000116678	LEPR	leptin receptor
chr1	65687899	65688236	338	*	peak1570	124.73764	Distal Intergenic	1	65619940	65623384	3445	1	3953	ENST00000471762.1	67959	ENSG00000116678	LEPR	leptin receptor
chr1	65998865	65999338	474	*	peak1571	9.53646	Intron (ENST00000329654.8/5142, intron 3 of 16)	1	65992736	66247544	254809	1	5142	ENST00000526666.1	6129	ENSG00000184588	PDE4B	phosphodiesterase 4B
chr1	66322557	66322754	198	*	peak1572	4.73086	Intron (ENST00000329654.8/5142, intron 7 of 16)	1	66330728	66363215	32488	1	5142	ENST00000528771.5	-7974	ENSG00000184588	PDE4B	phosphodiesterase 4B
chr1	66336662	66336877	216	*	peak1573	23.65299	Intron (ENST00000329654.8/5142, intron 8 of 16)	1	66332189	66363260	31072	1	5142	ENST00000526197.5	4473	ENSG00000184588	PDE4B	phosphodiesterase 4B
chr1	66354704	66354937	234	*	peak1574	19.3753	Promoter (<=1kb)	1	66355125	66363498	8374	1	5142	ENST00000534463.5	-188	ENSG00000184588	PDE4B	phosphodiesterase 4B
chr1	66356612	66356778	167	*	peak1575	6.53754	Promoter (1-2kb)	1	66355125	66363498	8374	1	5142	ENST00000534463.5	1487	ENSG00000184588	PDE4B	phosphodiesterase 4B
chr1	66425124	66425305	182	*	peak1576	21.37215	Distal Intergenic	1	66367494	66368157	664	1	5142	ENST00000483863.2	57630	ENSG00000184588	PDE4B	phosphodiesterase 4B
chr1	66506658	66506797	140	*	peak1577	6.88831	Distal Intergenic	1	66533267	66748987	215721	1	84251	ENST00000682707.1	-26470	ENSG00000118473	SGIP1	SH3GL interacting endocytic adaptor 1
chr1	66539697	66539906	210	*	peak1578	15.39234	Intron (ENST00000682707.1/84251, intron 2 of 22)	1	66534213	66748987	214775	1	84251	ENST00000683067.1	5484	ENSG00000118473	SGIP1	SH3GL interacting endocytic adaptor 1
chr1	66686470	66686676	207	*	peak1579	26.51778	Intron (ENST00000682707.1/84251, intron 13 of 22)	1	66682294	66690531	8238	1	84251	ENST00000487507.1	4176	ENSG00000118473	SGIP1	SH3GL interacting endocytic adaptor 1
chr1	66767662	66767868	207	*	peak1580	24.61976	Intron (ENST00000525663.5/200132, intron 2 of 2)	1	66775046	66775578	533	1	200132	ENST00000448074.1	-7178	ENSG00000152760	DYNLT5	dynein light chain Tctex-type family member 5
chr1	66824771	66825079	309	*	peak1581	23.10941	Intron (ENST00000371026.8/79819, intron 15 of 16)	1	66797740	66801276	3537	2	10022	ENST00000304526.3	-23495	ENSG00000172410	INSL5	insulin like 5
chr1	66886746	66887408	663	*	peak1582	25.37495	Intron (ENST00000371026.8/79819, intron 4 of 16)	1	66813970	66874878	60909	2	79819	ENST00000464352.6	-11868	ENSG00000152763	DNAI4	dynein axonemal intermediate chain 4
chr1	66914561	66914777	217	*	peak1583	37.64915	Intron (ENST00000371026.8/79819, intron 1 of 16)	1	66904859	66907016	2158	2	79819	ENST00000488333.2	-7545	ENSG00000152763	DNAI4	dynein axonemal intermediate chain 4
chr1	66916347	66916717	371	*	peak1584	144.03294	Intron (ENST00000371026.8/79819, intron 1 of 16)	1	66921243	66924696	3454	2	79819	ENST00000474506.1	7979	ENSG00000152763	DNAI4	dynein axonemal intermediate chain 4
chr1	66936548	66936703	156	*	peak1585	9.45345	Intron (ENST00000355977.10/57708, intron 2 of 13)	1	66932652	66959750	27099	1	57708	ENST00000479067.1	3896	ENSG00000198160	MIER1	MIER1 transcriptional regulator
chr1	67053128	67053375	248	*	peak1586	29.14862	Promoter (<=1kb)	1	66999350	67054148	54799	2	23169	ENST00000235345.6	773	ENSG00000116704	SLC35D1	solute carrier family 35 member D1
chr1	67094204	67094490	287	*	peak1587	17.8169	3' UTR	1	67102645	67102779	135	2	124900434	ENST00000516624.1	8289	ENSG00000252433	LOC124900434	small nucleolar RNA SNORA31
chr1	67163028	67163335	308	*	peak1588	16.11596	Intron (ENST00000637002.1/149233, intron 1 of 10)	1	67166454	67259979	93526	1	149233	ENST00000347310.10	-3119	ENSG00000162594	IL23R	interleukin 23 receptor
chr1	67192186	67192498	313	*	peak1589	29.63582	Intron (ENST00000637002.1/149233, intron 4 of 10)	1	67207616	67259248	51633	1	149233	ENST00000425614.3	-15118	ENSG00000162594	IL23R	interleukin 23 receptor
chr1	67266867	67267042	176	*	peak1590	20.98352	Distal Intergenic	1	67093559	67231853	138295	2	400757	ENST00000448166.6	-35014	ENSG00000203963	C1orf141	chromosome 1 open reading frame 141
chr1	67295121	67295331	211	*	peak1591	15.81993	Distal Intergenic	1	67307364	67396900	89537	1	3595	ENST00000262345.5	-12033	ENSG00000081985	IL12RB2	interleukin 12 receptor subunit beta 2
chr1	67324226	67324398	173	*	peak1592	6.75177	Promoter (2-3kb)	1	67326769	67338760	11992	1	3595	ENST00000441640.4	-2371	ENSG00000081985	IL12RB2	interleukin 12 receptor subunit beta 2
chr1	67348738	67348877	140	*	peak1593	5.82152	Intron (ENST00000262345.5/3595, intron 8 of 15)	1	67343724	67397023	53300	1	3595	ENST00000696763.1	5014	ENSG00000081985	IL12RB2	interleukin 12 receptor subunit beta 2
chr1	67356140	67356304	165	*	peak1594	8.55031	Intron (ENST00000262345.5/3595, intron 9 of 15)	1	67343724	67397023	53300	1	3595	ENST00000696763.1	12416	ENSG00000081985	IL12RB2	interleukin 12 receptor subunit beta 2
chr1	67376335	67376692	358	*	peak1595	121.8415	Intron (ENST00000262345.5/3595, intron 12 of 15)	1	67379928	67395763	15836	1	3595	ENST00000465396.1	-3236	ENSG00000081985	IL12RB2	interleukin 12 receptor subunit beta 2
chr1	67393194	67393427	234	*	peak1596	10.4321	Intron (ENST00000262345.5/3595, intron 15 of 15)	1	67379928	67395763	15836	1	3595	ENST00000465396.1	13266	ENSG00000081985	IL12RB2	interleukin 12 receptor subunit beta 2
chr1	67417500	67417648	149	*	peak1597	12.29953	Promoter (2-3kb)	1	67415273	67420565	5293	2	26135	ENST00000462814.1	2917	ENSG00000142864	SERBP1	SERPINE1 mRNA binding protein 1
chr1	67439270	67439616	347	*	peak1598	134.67519	Distal Intergenic	1	67407810	67430415	22606	2	26135	ENST00000370994.8	-8855	ENSG00000142864	SERBP1	SERPINE1 mRNA binding protein 1
chr1	67451409	67451554	146	*	peak1599	8.47803	Distal Intergenic	1	67407810	67430415	22606	2	26135	ENST00000370994.8	-20994	ENSG00000142864	SERBP1	SERPINE1 mRNA binding protein 1
chr1	67451939	67452145	207	*	peak1600	19.66212	Distal Intergenic	1	67407810	67430415	22606	2	26135	ENST00000370994.8	-21524	ENSG00000142864	SERBP1	SERPINE1 mRNA binding protein 1
chr1	67464170	67464471	302	*	peak1601	9.96451	Distal Intergenic	1	67407810	67430415	22606	2	26135	ENST00000370994.8	-33755	ENSG00000142864	SERBP1	SERPINE1 mRNA binding protein 1
chr1	67493455	67493645	191	*	peak1602	9.73203	Distal Intergenic	1	67522299	67532330	10032	1	102724481	ENST00000667745.1	-28654	ENSG00000235200	LINC01702	long intergenic non-protein coding RNA 1702
chr1	67513792	67513979	188	*	peak1603	8.64271	Distal Intergenic	1	67522299	67532330	10032	1	102724481	ENST00000667745.1	-8320	ENSG00000235200	LINC01702	long intergenic non-protein coding RNA 1702
chr1	67569506	67569723	218	*	peak1604	20.39145	Distal Intergenic	1	67522367	67532334	9968	1	102724481	ENST00000657691.1	47139	ENSG00000235200	LINC01702	long intergenic non-protein coding RNA 1702
chr1	67574784	67575488	705	*	peak1605	28.00411	Distal Intergenic	1	67522367	67532334	9968	1	102724481	ENST00000657691.1	52417	ENSG00000235200	LINC01702	long intergenic non-protein coding RNA 1702
chr1	67580755	67580963	209	*	peak1606	45.39915	Distal Intergenic	1	67522367	67532334	9968	1	102724481	ENST00000657691.1	58388	ENSG00000235200	LINC01702	long intergenic non-protein coding RNA 1702
chr1	67589602	67590155	554	*	peak1607	53.78675	Distal Intergenic	1	67522367	67532334	9968	1	102724481	ENST00000657691.1	67235	ENSG00000235200	LINC01702	long intergenic non-protein coding RNA 1702
chr1	67595052	67595269	218	*	peak1608	19.85507	Distal Intergenic	1	67522367	67532334	9968	1	102724481	ENST00000657691.1	72685	ENSG00000235200	LINC01702	long intergenic non-protein coding RNA 1702
chr1	67635104	67635297	194	*	peak1609	7.98562	Distal Intergenic	1	67685201	67687986	2786	1	1647	ENST00000370985.4	-49904	ENSG00000116717	GADD45A	growth arrest and DNA damage inducible alpha
chr1	67646223	67646574	352	*	peak1610	76.29335	Distal Intergenic	1	67685201	67687986	2786	1	1647	ENST00000370985.4	-38627	ENSG00000116717	GADD45A	growth arrest and DNA damage inducible alpha
chr1	67646894	67647039	146	*	peak1611	6.54242	Distal Intergenic	1	67685201	67687986	2786	1	1647	ENST00000370985.4	-38162	ENSG00000116717	GADD45A	growth arrest and DNA damage inducible alpha
chr1	67647450	67647708	259	*	peak1612	55.22725	Distal Intergenic	1	67685201	67687986	2786	1	1647	ENST00000370985.4	-37493	ENSG00000116717	GADD45A	growth arrest and DNA damage inducible alpha
chr1	67686743	67686994	252	*	peak1613	29.70034	Promoter (1-2kb)	1	67685676	67686586	911	1	1647	ENST00000484245.1	1067	ENSG00000116717	GADD45A	growth arrest and DNA damage inducible alpha
chr1	67689868	67690007	140	*	peak1614	6.29571	Distal Intergenic	1	67685676	67686586	911	1	1647	ENST00000484245.1	4192	ENSG00000116717	GADD45A	growth arrest and DNA damage inducible alpha
chr1	67700665	67701040	376	*	peak1615	37.96828	Distal Intergenic	1	67685676	67686586	911	1	1647	ENST00000484245.1	14989	ENSG00000116717	GADD45A	growth arrest and DNA damage inducible alpha
chr1	67720343	67720594	252	*	peak1616	30.10149	Intron (ENST00000370982.4/55970, intron 2 of 3)	1	67685676	67686586	911	1	1647	ENST00000484245.1	34667	ENSG00000116717	GADD45A	growth arrest and DNA damage inducible alpha
chr1	67738418	67738685	268	*	peak1617	99.976	Intron (ENST00000370982.4/55970, intron 2 of 3)	1	67685676	67686586	911	1	1647	ENST00000484245.1	52742	ENSG00000116717	GADD45A	growth arrest and DNA damage inducible alpha
chr1	67739444	67739674	231	*	peak1618	19.95979	Intron (ENST00000370982.4/55970, intron 2 of 3)	1	67685676	67686586	911	1	1647	ENST00000484245.1	53768	ENSG00000116717	GADD45A	growth arrest and DNA damage inducible alpha
chr1	67743444	67743596	153	*	peak1619	10.0204	Intron (ENST00000370982.4/55970, intron 2 of 3)	1	67685676	67686586	911	1	1647	ENST00000484245.1	57768	ENSG00000116717	GADD45A	growth arrest and DNA damage inducible alpha
chr1	67749518	67749756	239	*	peak1620	21.95101	Intron (ENST00000370982.4/55970, intron 2 of 3)	1	67685676	67686586	911	1	1647	ENST00000484245.1	63842	ENSG00000116717	GADD45A	growth arrest and DNA damage inducible alpha
chr1	67771273	67771424	152	*	peak1621	11.19684	Intron (ENST00000370982.4/55970, intron 2 of 3)	1	67832293	67873321	41029	1	100289178	ENST00000688125.2	-60869	ENSG00000232284	GNG12-AS1	GNG12, DIRAS3 and WLS antisense RNA 1
chr1	67782042	67782194	153	*	peak1622	9.34738	Intron (ENST00000370982.4/55970, intron 1 of 3)	1	67832293	67873321	41029	1	100289178	ENST00000688125.2	-50099	ENSG00000232284	GNG12-AS1	GNG12, DIRAS3 and WLS antisense RNA 1
chr1	67821288	67821474	187	*	peak1623	7.69035	Intron (ENST00000370982.4/55970, intron 1 of 3)	1	67832293	67873321	41029	1	100289178	ENST00000688125.2	-10819	ENSG00000232284	GNG12-AS1	GNG12, DIRAS3 and WLS antisense RNA 1
chr1	67898493	67898650	158	*	peak1624	5.42863	Intron (ENST00000420587.5/100289178, intron 1 of 9)	1	67955405	68026762	71358	1	124900403	ENST00000414904.1	-56755	NA	LOC124900403	uncharacterized LOC124900403
chr1	67907556	67907787	232	*	peak1625	24.27119	Intron (ENST00000420587.5/100289178, intron 1 of 9)	1	67955405	68026762	71358	1	124900403	ENST00000414904.1	-47618	NA	LOC124900403	uncharacterized LOC124900403
chr1	67957068	67957272	205	*	peak1626	13.95153	Promoter (1-2kb)	1	67955405	68026762	71358	1	124900403	ENST00000414904.1	1663	NA	LOC124900403	uncharacterized LOC124900403
chr1	68042044	68042263	220	*	peak1627	23.71799	Intron (ENST00000420587.5/100289178, intron 2 of 9)	1	68045962	68050627	4666	2	9077	ENST00000646789.1	8364	ENSG00000162595	DIRAS3	DIRAS family GTPase 3
chr1	68128323	68128539	217	*	peak1628	53.35828	Intron (ENST00000420587.5/100289178, intron 8 of 9)	1	68125974	68138162	12189	2	79971	ENST00000498615.1	9623	ENSG00000116729	WLS	Wnt ligand secretion mediator
chr1	68150969	68151171	203	*	peak1629	11.98121	Intron (ENST00000420587.5/100289178, intron 9 of 9)	1	68142604	68155184	12581	2	79971	ENST00000491811.5	4013	ENSG00000116729	WLS	Wnt ligand secretion mediator
chr1	68158694	68158900	207	*	peak1630	20.99999	Intron (ENST00000420587.5/100289178, intron 9 of 9)	1	68142604	68155184	12581	2	79971	ENST00000491811.5	-3510	ENSG00000116729	WLS	Wnt ligand secretion mediator
chr1	68174748	68174987	240	*	peak1631	30.12499	Promoter (1-2kb)	1	68148567	68176377	27811	2	79971	ENST00000497187.5	1390	ENSG00000116729	WLS	Wnt ligand secretion mediator
chr1	68176082	68176305	224	*	peak1632	21.59669	Promoter (<=1kb)	1	68148567	68176377	27811	2	79971	ENST00000497187.5	72	ENSG00000116729	WLS	Wnt ligand secretion mediator
chr1	68185930	68186072	143	*	peak1633	7.45103	Promoter (2-3kb)	1	68183518	68183610	93	2	100302279	ENST00000408276.1	-2320	ENSG00000221203	MIR1262	microRNA 1262
chr1	68189084	68189329	246	*	peak1634	22.31808	Intron (ENST00000420587.5/100289178, intron 9 of 9)	1	68183518	68183610	93	2	100302279	ENST00000408276.1	-5474	ENSG00000221203	MIR1262	microRNA 1262
chr1	68199670	68199848	179	*	peak1635	4.86112	Intron (ENST00000420587.5/100289178, intron 9 of 9)	1	68183518	68183610	93	2	100302279	ENST00000408276.1	-16060	ENSG00000221203	MIR1262	microRNA 1262
chr1	68213664	68213835	172	*	peak1636	8.32893	Intron (ENST00000354777.6/79971, intron 1 of 11)	1	68153517	68231687	78171	2	79971	ENST00000533537.5	17852	ENSG00000116729	WLS	Wnt ligand secretion mediator
chr1	68215343	68215564	222	*	peak1637	33.70869	Intron (ENST00000354777.6/79971, intron 1 of 11)	1	68153517	68231687	78171	2	79971	ENST00000533537.5	16123	ENSG00000116729	WLS	Wnt ligand secretion mediator
chr1	68216313	68216536	224	*	peak1638	30.87305	Intron (ENST00000354777.6/79971, intron 1 of 11)	1	68153517	68231687	78171	2	79971	ENST00000533537.5	15151	ENSG00000116729	WLS	Wnt ligand secretion mediator
chr1	68220959	68221162	204	*	peak1639	26.94005	Intron (ENST00000354777.6/79971, intron 1 of 11)	1	68153517	68231687	78171	2	79971	ENST00000533537.5	10525	ENSG00000116729	WLS	Wnt ligand secretion mediator
chr1	68221341	68221628	288	*	peak1640	17.03884	Intron (ENST00000354777.6/79971, intron 1 of 11)	1	68153517	68231687	78171	2	79971	ENST00000533537.5	10059	ENSG00000116729	WLS	Wnt ligand secretion mediator
chr1	68276416	68276765	350	*	peak1641	210.08708	Distal Intergenic	1	68155172	68233120	77949	2	79971	ENST00000471243.2	-43296	ENSG00000116729	WLS	Wnt ligand secretion mediator
chr1	68285177	68285359	183	*	peak1642	15.87859	Distal Intergenic	1	68155172	68233120	77949	2	79971	ENST00000471243.2	-52057	ENSG00000116729	WLS	Wnt ligand secretion mediator
chr1	68292003	68292344	342	*	peak1643	74.07528	Distal Intergenic	1	68155172	68233120	77949	2	79971	ENST00000471243.2	-58883	ENSG00000116729	WLS	Wnt ligand secretion mediator
chr1	68324465	68324658	194	*	peak1644	6.78607	Distal Intergenic	1	68155172	68233120	77949	2	79971	ENST00000471243.2	-91345	ENSG00000116729	WLS	Wnt ligand secretion mediator
chr1	68377185	68377426	242	*	peak1645	47.49314	Distal Intergenic	1	68428822	68449954	21133	2	6121	ENST00000262340.6	72528	ENSG00000116745	RPE65	retinoid isomerohydrolase RPE65
chr1	68464884	68465339	456	*	peak1646	26.92249	Distal Intergenic	1	68428822	68449954	21133	2	6121	ENST00000262340.6	-14930	ENSG00000116745	RPE65	retinoid isomerohydrolase RPE65
chr1	68495596	68495834	239	*	peak1647	15.81162	Promoter (<=1kb)	1	68496676	68538627	41952	1	101927220	ENST00000428732.1	-842	ENSG00000234264	DEPDC1-AS1	DEPDC1 antisense RNA 1
chr1	68521372	68521548	177	*	peak1648	12.29953	Intron (ENST00000428732.1/101927220, intron 1 of 2)	1	68474152	68497221	23070	2	55635	ENST00000370966.9	-24151	ENSG00000024526	DEPDC1	DEP domain containing 1
chr1	68815733	68815945	213	*	peak1649	16.52521	Intron (ENST00000643361.1/ENST00000643361.1, intron 2 of 6)	1	69055838	69229597	173760	1	105378787	ENST00000658427.1	-239893	NA	LOC105378787	uncharacterized LOC105378787
chr1	69221124	69221370	247	*	peak1650	6.50167	Intron (ENST00000658427.1/105378787, intron 3 of 3)	1	69243372	69249423	6052	2	105378786	ENST00000439878.1	28053	NA	LINC02791	long intergenic non-protein coding RNA 2791
chr1	69221794	69222002	209	*	peak1651	21.70284	Intron (ENST00000658427.1/105378787, intron 3 of 3)	1	69243372	69249423	6052	2	105378786	ENST00000439878.1	27421	NA	LINC02791	long intergenic non-protein coding RNA 2791
chr1	69231490	69231708	219	*	peak1652	9.2708	Intron (ENST00000650525.1/105378786, intron 1 of 3)	1	69243372	69249423	6052	2	105378786	ENST00000439878.1	17715	NA	LINC02791	long intergenic non-protein coding RNA 2791
chr1	69282759	69282956	198	*	peak1653	12.29953	Distal Intergenic	1	69215835	69249477	33643	2	105378786	ENST00000650525.1	-33282	NA	LINC02791	long intergenic non-protein coding RNA 2791
chr1	69316058	69316361	304	*	peak1654	16.52561	Distal Intergenic	1	69215835	69249477	33643	2	105378786	ENST00000650525.1	-66581	NA	LINC02791	long intergenic non-protein coding RNA 2791
chr1	69425326	69425495	170	*	peak1655	13.63157	Distal Intergenic	1	69433255	69435409	2155	1	105378788	ENST00000448001.1	-7760	ENSG00000229639	LINC01758	long intergenic non-protein coding RNA 1758
chr1	69425994	69426153	160	*	peak1656	11.10595	Distal Intergenic	1	69433255	69435409	2155	1	105378788	ENST00000448001.1	-7102	ENSG00000229639	LINC01758	long intergenic non-protein coding RNA 1758
chr1	69476749	69476933	185	*	peak1657	9.37639	Distal Intergenic	1	69433255	69435409	2155	1	105378788	ENST00000448001.1	43494	ENSG00000229639	LINC01758	long intergenic non-protein coding RNA 1758
chr1	69494256	69494466	211	*	peak1658	19.33016	Distal Intergenic	1	69551848	69563715	11868	1	105378789	ENST00000662276.1	-57382	NA	LOC105378789	uncharacterized LOC105378789
chr1	69497884	69498273	390	*	peak1659	11.5886	Distal Intergenic	1	69551848	69563715	11868	1	105378789	ENST00000662276.1	-53575	NA	LOC105378789	uncharacterized LOC105378789
chr1	69569934	69570073	140	*	peak1660	5.22974	Promoter (1-2kb)	1	69568450	69875004	306555	1	57554	ENST00000370958.5	1484	ENSG00000033122	LRRC7	leucine rich repeat containing 7
chr1	69739425	69739604	180	*	peak1661	10.59648	Intron (ENST00000651989.2/57554, intron 2 of 26)	1	69760175	70122243	362069	1	57554	ENST00000651217.1	-20571	ENSG00000033122	LRRC7	leucine rich repeat containing 7
chr1	69967537	69967765	229	*	peak1662	8.21633	Intron (ENST00000651989.2/57554, intron 8 of 26)	1	69919357	69919657	301	1	5301	ENST00000439639.2	48180	ENSG00000293134	PIN1P1	peptidylprolyl cis/trans isomerase, NIMA-interacting 1 pseudogene 1
chr1	70141020	70141197	178	*	peak1663	12.75678	3' UTR	1	70107750	70148005	40256	1	57554	ENST00000588515.5	33270	ENSG00000033122	LRRC7	leucine rich repeat containing 7
chr1	70264856	70265121	266	*	peak1664	27.46075	Intron (ENST00000370944.9/81573, intron 12 of 12)	1	70262274	70276843	14570	2	81573	ENST00000464236.1	11722	ENSG00000118454	ANKRD13C	ankyrin repeat domain 13C
chr1	70280777	70281299	523	*	peak1665	5.82152	Intron (ENST00000370944.9/81573, intron 9 of 12)	1	70262274	70276843	14570	2	81573	ENST00000464236.1	-3934	ENSG00000118454	ANKRD13C	ankyrin repeat domain 13C
chr1	70315917	70316076	160	*	peak1666	9.29647	Promoter (2-3kb)	1	70292146	70313790	21645	2	81573	ENST00000490846.5	-2127	ENSG00000118454	ANKRD13C	ankyrin repeat domain 13C
chr1	70361882	70362348	467	*	peak1667	15.07248	Promoter (1-2kb)	1	70359562	70360437	876	2	102724548	ENST00000413943.1	-1445	ENSG00000226088	LINC03102	long intergenic non-protein coding RNA 3102
chr1	70365640	70365863	224	*	peak1668	16.63735	Intron (ENST00000361764.9/11147, intron 1 of 2)	1	70359562	70360437	876	2	102724548	ENST00000413943.1	-5203	ENSG00000226088	LINC03102	long intergenic non-protein coding RNA 3102
chr1	70371696	70371835	140	*	peak1669	7.13244	Intron (ENST00000531950.1/11147, intron 2 of 2)	1	70359562	70360437	876	2	102724548	ENST00000413943.1	-11259	ENSG00000226088	LINC03102	long intergenic non-protein coding RNA 3102
chr1	70373613	70373824	212	*	peak1670	30.69036	Intron (ENST00000531950.1/11147, intron 2 of 2)	1	70359562	70360437	876	2	102724548	ENST00000413943.1	-13176	ENSG00000226088	LINC03102	long intergenic non-protein coding RNA 3102
chr1	70419498	70419637	140	*	peak1671	7.56478	Intron (ENST00000411986.6/1491, intron 2 of 10)	1	70411383	70439204	27822	1	1491	ENST00000346806.2	8115	ENSG00000116761	CTH	cystathionine gamma-lyase
chr1	70441118	70441400	283	*	peak1672	25.71221	Distal Intergenic	1	70434851	70439232	4382	1	1491	ENST00000482383.1	6267	ENSG00000116761	CTH	cystathionine gamma-lyase
chr1	70449056	70449531	476	*	peak1673	20.79173	Distal Intergenic	1	70434851	70439232	4382	1	1491	ENST00000482383.1	14205	ENSG00000116761	CTH	cystathionine gamma-lyase
chr1	70459961	70460100	140	*	peak1674	4.30673	Distal Intergenic	1	70434851	70439232	4382	1	1491	ENST00000482383.1	25110	ENSG00000116761	CTH	cystathionine gamma-lyase
chr1	70460687	70461011	325	*	peak1675	29.96288	Distal Intergenic	1	70434851	70439232	4382	1	1491	ENST00000482383.1	25836	ENSG00000116761	CTH	cystathionine gamma-lyase
chr1	70622556	70622764	209	*	peak1676	18.92029	Distal Intergenic	1	70706441	70716444	10004	1	101927244	ENST00000663421.1	-83677	ENSG00000229051	LINC01788	long intergenic non-protein coding RNA 1788
chr1	70751873	70752218	346	*	peak1677	7.27697	Intron (ENST00000419450.1/101927244, intron 5 of 6)	1	70760370	70786460	26091	1	101927244	ENST00000664802.1	-8152	ENSG00000229051	LINC01788	long intergenic non-protein coding RNA 1788
chr1	70779413	70779655	243	*	peak1678	8.90893	Intron (ENST00000419450.1/101927244, intron 6 of 6)	1	70760382	70786460	26079	1	101927244	ENST00000660283.1	19031	ENSG00000229051	LINC01788	long intergenic non-protein coding RNA 1788
chr1	70847069	70847317	249	*	peak1679	8.20838	Distal Intergenic	1	70760382	70786460	26079	1	101927244	ENST00000660283.1	86687	ENSG00000229051	LINC01788	long intergenic non-protein coding RNA 1788
chr1	70890515	70890685	171	*	peak1680	12.47599	Intron (ENST00000370931.7/5733, intron 4 of 4)	1	70760382	70786460	26079	1	101927244	ENST00000660283.1	130133	ENSG00000229051	LINC01788	long intergenic non-protein coding RNA 1788
chr1	70891544	70891686	143	*	peak1681	8.53594	Intron (ENST00000370931.7/5733, intron 4 of 4)	1	70760382	70786460	26079	1	101927244	ENST00000660283.1	131162	ENSG00000229051	LINC01788	long intergenic non-protein coding RNA 1788
chr1	70897149	70897288	140	*	peak1682	7.47915	Intron (ENST00000370931.7/5733, intron 4 of 4)	1	70760382	70786460	26079	1	101927244	ENST00000660283.1	136767	ENSG00000229051	LINC01788	long intergenic non-protein coding RNA 1788
chr1	70961534	70961707	174	*	peak1683	10.77461	Intron (ENST00000370931.7/5733, intron 3 of 4)	1	70852573	71047633	195061	2	5733	ENST00000460330.5	85926	ENSG00000050628	PTGER3	prostaglandin E receptor 3
chr1	70963982	70964198	217	*	peak1684	15.96966	Intron (ENST00000370931.7/5733, intron 3 of 4)	1	70852573	71047633	195061	2	5733	ENST00000460330.5	83435	ENSG00000050628	PTGER3	prostaglandin E receptor 3
chr1	70985868	70986057	190	*	peak1685	14.52939	Intron (ENST00000370931.7/5733, intron 2 of 4)	1	70852573	71047633	195061	2	5733	ENST00000460330.5	61576	ENSG00000050628	PTGER3	prostaglandin E receptor 3
chr1	70992362	70992571	210	*	peak1686	4.73086	Intron (ENST00000370931.7/5733, intron 2 of 4)	1	70852573	71047633	195061	2	5733	ENST00000460330.5	55062	ENSG00000050628	PTGER3	prostaglandin E receptor 3
chr1	71019896	71020091	196	*	peak1687	13.46168	Intron (ENST00000370931.7/5733, intron 1 of 4)	1	70852573	71047633	195061	2	5733	ENST00000460330.5	27542	ENSG00000050628	PTGER3	prostaglandin E receptor 3
chr1	71476335	71476636	302	*	peak1688	46.15345	Intron (ENST00000663294.1/100852410, intron 5 of 5)	1	71407492	71439838	32347	2	257194	ENST00000474357.1	-36497	ENSG00000172260	NEGR1	neuronal growth regulator 1
chr1	71488679	71488842	164	*	peak1689	7.32586	Intron (ENST00000585415.5/ENST00000585415.5, intron 4 of 4)	1	71407492	71439838	32347	2	257194	ENST00000474357.1	-48841	ENSG00000172260	NEGR1	neuronal growth regulator 1
chr1	71531295	71531443	149	*	peak1690	6.59409	Intron (ENST00000357731.10/257194, intron 6 of 6)	1	71407492	71439838	32347	2	257194	ENST00000474357.1	-91457	ENSG00000172260	NEGR1	neuronal growth regulator 1
chr1	71738275	71738419	145	*	peak1691	5.16533	Exon (ENST00000605519.1/ENST00000605519.1, exon 1 of 1)	1	71697936	71703405	5470	2	257194	ENST00000478526.1	-34870	ENSG00000172260	NEGR1	neuronal growth regulator 1
chr1	71827301	71827516	216	*	peak1692	17.97504	Intron (ENST00000357731.10/257194, intron 2 of 6)	1	71794232	71837012	42781	2	100852409	ENST00000453121.1	9496	ENSG00000228853	NEGR1-IT1	NEGR1 intronic transcript 1
chr1	72000702	72001062	361	*	peak1693	93.18615	Intron (ENST00000357731.10/257194, intron 1 of 6)	1	71697946	72100917	402972	2	257194	ENST00000467479.1	99855	ENSG00000172260	NEGR1	neuronal growth regulator 1
chr1	72013233	72013418	186	*	peak1694	20.18392	Intron (ENST00000357731.10/257194, intron 1 of 6)	1	71697946	72100917	402972	2	257194	ENST00000467479.1	87499	ENSG00000172260	NEGR1	neuronal growth regulator 1
chr1	72020216	72020412	197	*	peak1695	19.47601	Intron (ENST00000357731.10/257194, intron 1 of 6)	1	71697946	72100917	402972	2	257194	ENST00000467479.1	80505	ENSG00000172260	NEGR1	neuronal growth regulator 1
chr1	72020496	72020744	249	*	peak1696	10.82256	Intron (ENST00000357731.10/257194, intron 1 of 6)	1	71697946	72100917	402972	2	257194	ENST00000467479.1	80173	ENSG00000172260	NEGR1	neuronal growth regulator 1
chr1	72027660	72027936	277	*	peak1697	27.99709	Intron (ENST00000357731.10/257194, intron 1 of 6)	1	71697946	72100917	402972	2	257194	ENST00000467479.1	72981	ENSG00000172260	NEGR1	neuronal growth regulator 1
chr1	72102895	72103076	182	*	peak1698	11.57523	Promoter (1-2kb)	1	71402944	72100930	697987	2	257194	ENST00000306821.3	-1965	ENSG00000172260	NEGR1	neuronal growth regulator 1
chr1	72365743	72366022	280	*	peak1699	18.71571	Intron (ENST00000653965.1/105378797, intron 1 of 6)	1	72283350	72669337	385988	1	105378797	ENST00000688733.1	82393	NA	LOC105378797	uncharacterized LOC105378797
chr1	72366564	72366744	181	*	peak1700	20.04139	Intron (ENST00000653965.1/105378797, intron 1 of 6)	1	72283350	72669337	385988	1	105378797	ENST00000688733.1	83214	NA	LOC105378797	uncharacterized LOC105378797
chr1	72439192	72439331	140	*	peak1701	5.82056	Intron (ENST00000653965.1/105378797, intron 1 of 6)	1	72533764	72583443	49680	1	105378797	ENST00000662505.1	-94433	NA	LOC105378797	uncharacterized LOC105378797
chr1	72547513	72547731	219	*	peak1702	10.59648	Intron (ENST00000653965.1/105378797, intron 3 of 6)	1	72557919	72618469	60551	1	105378797	ENST00000666987.1	-10188	NA	LOC105378797	uncharacterized LOC105378797
chr1	72607431	72607660	230	*	peak1703	12.1001	Intron (ENST00000653965.1/105378797, intron 5 of 6)	1	72557936	72753772	195837	1	105378797	ENST00000659328.1	49495	NA	LOC105378797	uncharacterized LOC105378797
chr1	72608106	72608270	165	*	peak1704	14.27831	Intron (ENST00000653965.1/105378797, intron 5 of 6)	1	72557936	72753772	195837	1	105378797	ENST00000659328.1	50170	NA	LOC105378797	uncharacterized LOC105378797
chr1	72690746	72691163	418	*	peak1705	6.08527	Intron (ENST00000659328.1/105378797, intron 4 of 4)	1	72697466	72764946	67481	2	105378798	ENST00000664523.1	73783	ENSG00000225087	LOC105378798	uncharacterized LOC105378798
chr1	72760498	72760702	205	*	peak1706	27.25867	Intron (ENST00000668734.1/105378798, intron 3 of 4)	1	72697466	72764946	67481	2	105378798	ENST00000664523.1	4244	ENSG00000225087	LOC105378798	uncharacterized LOC105378798
chr1	72825041	72825237	197	*	peak1707	11.57523	Intron (ENST00000650621.1/105378799, intron 2 of 7)	1	72793104	72854475	61372	1	105378799	ENST00000650621.1	31937	NA	LINC02797	long intergenic non-protein coding RNA 2797
chr1	72986563	72986743	181	*	peak1708	14.19694	Distal Intergenic	1	72697451	72899236	201786	2	105378798	ENST00000654386.1	-87327	ENSG00000225087	LOC105378798	uncharacterized LOC105378798
chr1	72986866	72987015	150	*	peak1709	6.58678	Distal Intergenic	1	72697451	72899236	201786	2	105378798	ENST00000654386.1	-87630	ENSG00000225087	LOC105378798	uncharacterized LOC105378798
chr1	73029653	73029810	158	*	peak1710	7.40406	Distal Intergenic	1	72697451	72899236	201786	2	105378798	ENST00000654386.1	-130417	ENSG00000225087	LOC105378798	uncharacterized LOC105378798
chr1	73065468	73065791	324	*	peak1711	13.76742	Distal Intergenic	1	72697451	72899236	201786	2	105378798	ENST00000654386.1	-166232	ENSG00000225087	LOC105378798	uncharacterized LOC105378798
chr1	73111423	73111568	146	*	peak1712	8.13318	Distal Intergenic	1	73305609	73307576	1968	1	101927295	ENST00000661787.1	-194041	ENSG00000233973	LINC01360	long intergenic non-protein coding RNA 1360
chr1	73143148	73143634	487	*	peak1713	22.41003	Distal Intergenic	1	73305609	73307576	1968	1	101927295	ENST00000661787.1	-161975	ENSG00000233973	LINC01360	long intergenic non-protein coding RNA 1360
chr1	73175614	73175856	243	*	peak1714	14.40796	Distal Intergenic	1	73305609	73307576	1968	1	101927295	ENST00000661787.1	-129753	ENSG00000233973	LINC01360	long intergenic non-protein coding RNA 1360
chr1	73177036	73177175	140	*	peak1715	6.67088	Distal Intergenic	1	73305609	73307576	1968	1	101927295	ENST00000661787.1	-128434	ENSG00000233973	LINC01360	long intergenic non-protein coding RNA 1360
chr1	73585412	73585750	339	*	peak1716	8.99631	Distal Intergenic	1	73635216	73709581	74366	1	109729166	ENST00000424953.1	-49466	NA	LINC02238	long intergenic non-protein coding RNA 2238
chr1	73590382	73590599	218	*	peak1717	37.78381	Distal Intergenic	1	73635216	73709581	74366	1	109729166	ENST00000424953.1	-44617	NA	LINC02238	long intergenic non-protein coding RNA 2238
chr1	73595504	73595964	461	*	peak1718	35.84155	Distal Intergenic	1	73635216	73709581	74366	1	109729166	ENST00000424953.1	-39252	NA	LINC02238	long intergenic non-protein coding RNA 2238
chr1	73607981	73608158	178	*	peak1719	22.2297	Distal Intergenic	1	73635216	73709581	74366	1	109729166	ENST00000424953.1	-27058	NA	LINC02238	long intergenic non-protein coding RNA 2238
chr1	73784968	73785140	173	*	peak1720	7.99548	Distal Intergenic	1	73709368	73715214	5847	1	109729166	ENST00000436262.1	75600	NA	LINC02238	long intergenic non-protein coding RNA 2238
chr1	74197694	74197905	212	*	peak1721	9.45787	Promoter (<=1kb)	1	74179907	74198147	18241	2	127255	ENST00000370911.7	242	ENSG00000162620	LRRIQ3	leucine rich repeats and IQ motif containing 3
chr1	74198017	74198156	140	*	peak1722	4.04312	Promoter (<=1kb)	1	74084127	74198155	114029	2	127255	ENST00000370909.6	0	ENSG00000162620	LRRIQ3	leucine rich repeats and IQ motif containing 3
chr1	74245146	74245472	327	*	peak1723	6.48854	Intron (ENST00000557284.7/100526835, intron 4 of 26)	1	74235387	74544428	309042	1	51086	ENST00000326637.8	9759	ENSG00000116783	TNNI3K	TNNI3 interacting kinase
chr1	74372226	74372453	228	*	peak1724	31.44317	Promoter (2-3kb)	1	74369234	74418346	49113	1	100526835	ENST00000525480.2	2992	ENSG00000259030	FPGT-TNNI3K	FPGT-TNNI3K readthrough
chr1	74375368	74375708	341	*	peak1725	47.95972	3' UTR	1	74369234	74418346	49113	1	100526835	ENST00000525480.2	6134	ENSG00000259030	FPGT-TNNI3K	FPGT-TNNI3K readthrough
chr1	74432204	74432343	140	*	peak1726	5.82152	Intron (ENST00000557284.7/100526835, intron 19 of 26)	1	74439065	74463549	24485	1	100526835	ENST00000370889.2	-6722	ENSG00000259030	FPGT-TNNI3K	FPGT-TNNI3K readthrough
chr1	74485257	74485476	220	*	peak1727	24.29561	Intron (ENST00000557284.7/100526835, intron 23 of 26)	1	74469376	74512611	43236	2	105378803	ENST00000294635.5	27135	ENSG00000162621	LRRC53	leucine rich repeat containing 53
chr1	74490400	74490558	159	*	peak1728	9.91911	Intron (ENST00000557284.7/100526835, intron 24 of 26)	1	74469376	74512611	43236	2	105378803	ENST00000294635.5	22053	ENSG00000162621	LRRC53	leucine rich repeat containing 53
chr1	74491096	74491310	215	*	peak1729	30.83914	Intron (ENST00000557284.7/100526835, intron 24 of 26)	1	74469376	74512611	43236	2	105378803	ENST00000294635.5	21301	ENSG00000162621	LRRC53	leucine rich repeat containing 53
chr1	74708481	74708672	192	*	peak1730	23.67411	Promoter (<=1kb)	1	74705488	74708827	3340	2	1429	ENST00000492102.1	155	ENSG00000116791	CRYZ	crystallin zeta
chr1	74713740	74713889	150	*	peak1731	4.97992	Intron (ENST00000370872.7/1429, intron 3 of 6)	1	74705488	74708827	3340	2	1429	ENST00000492102.1	-4913	ENSG00000116791	CRYZ	crystallin zeta
chr1	74730160	74730528	369	*	peak1732	73.01515	Promoter (2-3kb)	1	74710109	74732811	22703	2	1429	ENST00000441120.1	2283	ENSG00000116791	CRYZ	crystallin zeta
chr1	74874350	74874505	156	*	peak1733	8.13318	Distal Intergenic	1	74763893	74766678	2786	1	127253	ENST00000467646.1	110457	ENSG00000162623	TYW3	tRNA-yW synthesizing protein 3 homolog
chr1	75058474	75058717	244	*	peak1734	28.91314	Distal Intergenic	1	75128434	75161533	33100	1	431707	ENST00000294638.9	-69717	ENSG00000162624	LHX8	LIM homeobox 8
chr1	75084196	75084356	161	*	peak1735	6.1813	Distal Intergenic	1	75128434	75161533	33100	1	431707	ENST00000294638.9	-44078	ENSG00000162624	LHX8	LIM homeobox 8
chr1	75116580	75116766	187	*	peak1736	16.21535	Distal Intergenic	1	75128434	75161533	33100	1	431707	ENST00000294638.9	-11668	ENSG00000162624	LHX8	LIM homeobox 8
chr1	75314937	75315079	143	*	peak1737	9.53107	Intron (ENST00000370859.8/204962, intron 4 of 23)	1	75134388	75161533	27146	1	431707	ENST00000696555.1	180549	ENSG00000162624	LHX8	LIM homeobox 8
chr1	75377002	75377146	145	*	peak1738	11.87835	Intron (ENST00000370859.8/204962, intron 3 of 23)	1	75204475	75611084	406610	2	204962	ENST00000370855.5	233938	ENSG00000137968	SLC44A5	solute carrier family 44 member 5
chr1	75430695	75430872	178	*	peak1739	5.04037	Intron (ENST00000370859.8/204962, intron 2 of 23)	1	75204475	75611084	406610	2	204962	ENST00000370855.5	180212	ENSG00000137968	SLC44A5	solute carrier family 44 member 5
chr1	75491197	75491406	210	*	peak1740	18.7993	Intron (ENST00000370859.8/204962, intron 2 of 23)	1	75204475	75611084	406610	2	204962	ENST00000370855.5	119678	ENSG00000137968	SLC44A5	solute carrier family 44 member 5
chr1	75519718	75519865	148	*	peak1741	6.819	Intron (ENST00000370859.8/204962, intron 2 of 23)	1	75204475	75611084	406610	2	204962	ENST00000370855.5	91219	ENSG00000137968	SLC44A5	solute carrier family 44 member 5
chr1	75522430	75522577	148	*	peak1742	8.72613	Intron (ENST00000370859.8/204962, intron 2 of 23)	1	75204475	75611084	406610	2	204962	ENST00000370855.5	88507	ENSG00000137968	SLC44A5	solute carrier family 44 member 5
chr1	75639737	75639917	181	*	peak1743	17.36962	Distal Intergenic	1	75202129	75611114	408986	2	204962	ENST00000370859.8	-28623	ENSG00000137968	SLC44A5	solute carrier family 44 member 5
chr1	75641487	75641668	182	*	peak1744	7.44485	Exon (ENST00000648424.1/204962, exon 3 of 3)	1	75202129	75611114	408986	2	204962	ENST00000370859.8	-30373	ENSG00000137968	SLC44A5	solute carrier family 44 member 5
chr1	75673503	75673962	460	*	peak1745	11.86846	Intron (ENST00000648424.1/204962, intron 2 of 2)	1	75710003	75724011	14009	2	204962	ENST00000433521.2	50049	ENSG00000137968	SLC44A5	solute carrier family 44 member 5
chr1	75674043	75674249	207	*	peak1746	32.85106	Intron (ENST00000648424.1/204962, intron 2 of 2)	1	75710003	75724011	14009	2	204962	ENST00000433521.2	49762	ENSG00000137968	SLC44A5	solute carrier family 44 member 5
chr1	75691598	75691950	353	*	peak1747	82.86814	Intron (ENST00000648424.1/204962, intron 2 of 2)	1	75710003	75724011	14009	2	204962	ENST00000433521.2	32061	ENSG00000137968	SLC44A5	solute carrier family 44 member 5
chr1	75693505	75693713	209	*	peak1748	12.90723	Intron (ENST00000648424.1/204962, intron 2 of 2)	1	75710003	75724011	14009	2	204962	ENST00000433521.2	30298	ENSG00000137968	SLC44A5	solute carrier family 44 member 5
chr1	75704919	75705079	161	*	peak1749	13.32631	Intron (ENST00000648424.1/204962, intron 2 of 2)	1	75710003	75724011	14009	2	204962	ENST00000433521.2	18932	ENSG00000137968	SLC44A5	solute carrier family 44 member 5
chr1	75720896	75721234	339	*	peak1750	60.49032	Promoter (2-3kb)	1	75710003	75724011	14009	2	204962	ENST00000433521.2	2777	ENSG00000137968	SLC44A5	solute carrier family 44 member 5
chr1	75740342	75740507	166	*	peak1751	13.35439	Exon (ENST00000679804.1/34, exon 4 of 4)	1	75744318	75763483	19166	1	34	ENST00000532207.6	-3811	ENSG00000117054	ACADM	acyl-CoA dehydrogenase medium chain
chr1	75742176	75742393	218	*	peak1752	32.60586	Promoter (1-2kb)	1	75744318	75763483	19166	1	34	ENST00000532207.6	-1925	ENSG00000117054	ACADM	acyl-CoA dehydrogenase medium chain
chr1	75785318	75785675	358	*	peak1753	106.32453	Promoter (<=1kb)	1	75786197	75794833	8637	1	5876	ENST00000496055.5	-522	ENSG00000137955	RABGGTB	Rab geranylgeranyltransferase subunit beta
chr1	75842191	75842376	186	*	peak1754	5.82056	Intron (ENST00000263187.4/4438, intron 7 of 19)	1	75796882	75913242	116361	1	4438	ENST00000263187.4	45309	ENSG00000057468	MSH4	mutS homolog 4
chr1	76016407	76016606	200	*	peak1755	13.05221	Intron (ENST00000663316.1/101927342, intron 7 of 7)	1	76010739	76019350	8612	1	101927342	ENST00000668173.1	5668	NA	LOC101927342	uncharacterized LOC101927342
chr1	76018108	76018302	195	*	peak1756	12.06347	Intron (ENST00000663316.1/101927342, intron 7 of 7)	1	76010739	76019350	8612	1	101927342	ENST00000668173.1	7369	NA	LOC101927342	uncharacterized LOC101927342
chr1	76038266	76038488	223	*	peak1757	17.67131	Distal Intergenic	1	76041691	76066228	24538	1	124904200	ENST00000434540.1	-3203	NA	LOC124904200	uncharacterized LOC124904200
chr1	76062636	76062791	156	*	peak1758	9.34738	Intron (ENST00000434540.1/124904200, intron 1 of 1)	1	76052550	76066349	13800	1	124904200	ENST00000659190.1	10086	NA	LOC124904200	uncharacterized LOC124904200
chr1	76091266	76091425	160	*	peak1759	5.16533	Intron (ENST00000328299.4/256435, intron 1 of 4)	1	76074746	76634603	559858	1	256435	ENST00000328299.4	16520	ENSG00000184005	ST6GALNAC3	ST6 N-acetylgalactosaminide alpha-2,6-sialyltransferase 3
chr1	76240507	76240660	154	*	peak1760	6.95548	Intron (ENST00000328299.4/256435, intron 1 of 4)	1	76313913	76577209	263297	1	256435	ENST00000464140.1	-73253	ENSG00000184005	ST6GALNAC3	ST6 N-acetylgalactosaminide alpha-2,6-sialyltransferase 3
chr1	76274382	76274558	177	*	peak1761	8.13318	Intron (ENST00000328299.4/256435, intron 1 of 4)	1	76313913	76577209	263297	1	256435	ENST00000464140.1	-39355	ENSG00000184005	ST6GALNAC3	ST6 N-acetylgalactosaminide alpha-2,6-sialyltransferase 3
chr1	76480367	76480696	330	*	peak1762	6.88831	Intron (ENST00000328299.4/256435, intron 3 of 4)	1	76313913	76577209	263297	1	256435	ENST00000464140.1	166454	ENSG00000184005	ST6GALNAC3	ST6 N-acetylgalactosaminide alpha-2,6-sialyltransferase 3
chr1	76501275	76501465	191	*	peak1763	15.95443	Intron (ENST00000328299.4/256435, intron 3 of 4)	1	76313913	76577209	263297	1	256435	ENST00000464140.1	187362	ENSG00000184005	ST6GALNAC3	ST6 N-acetylgalactosaminide alpha-2,6-sialyltransferase 3
chr1	76620485	76620735	251	*	peak1764	31.23277	Intron (ENST00000328299.4/256435, intron 3 of 4)	1	76758124	76779267	21144	2	110806286	ENST00000427806.1	158532	ENSG00000237552	LINC02567	long intergenic non-protein coding RNA 2567
chr1	76629027	76629166	140	*	peak1765	4.26838	3' UTR	1	76758124	76779267	21144	2	110806286	ENST00000427806.1	150101	ENSG00000237552	LINC02567	long intergenic non-protein coding RNA 2567
chr1	76668126	76668283	158	*	peak1766	6.91611	Distal Intergenic	1	76758124	76779267	21144	2	110806286	ENST00000427806.1	110984	ENSG00000237552	LINC02567	long intergenic non-protein coding RNA 2567
chr1	76687360	76687530	171	*	peak1767	9.82617	Distal Intergenic	1	76758124	76779267	21144	2	110806286	ENST00000427806.1	91737	ENSG00000237552	LINC02567	long intergenic non-protein coding RNA 2567
chr1	76854343	76854585	243	*	peak1768	33.59095	Distal Intergenic	1	76867480	76871383	3904	1	81849	ENST00000480428.1	-12895	ENSG00000117069	ST6GALNAC5	ST6 N-acetylgalactosaminide alpha-2,6-sialyltransferase 5
chr1	76879907	76880095	189	*	peak1769	22.02601	Intron (ENST00000318803.6/81849, intron 2 of 4)	1	76867482	76869074	1593	1	81849	ENST00000496845.1	12425	ENSG00000117069	ST6GALNAC5	ST6 N-acetylgalactosaminide alpha-2,6-sialyltransferase 5
chr1	76934162	76934469	308	*	peak1770	9.28648	Intron (ENST00000318803.6/81849, intron 2 of 4)	1	76995457	77050316	54860	1	81849	ENST00000488940.1	-60988	ENSG00000117069	ST6GALNAC5	ST6 N-acetylgalactosaminide alpha-2,6-sialyltransferase 5
chr1	76960399	76960612	214	*	peak1771	16.40364	Intron (ENST00000318803.6/81849, intron 2 of 4)	1	76995457	77050316	54860	1	81849	ENST00000488940.1	-34845	ENSG00000117069	ST6GALNAC5	ST6 N-acetylgalactosaminide alpha-2,6-sialyltransferase 5
chr1	77018484	77018674	191	*	peak1772	16.40822	Intron (ENST00000318803.6/81849, intron 2 of 4)	1	76995457	77050316	54860	1	81849	ENST00000488940.1	23027	ENSG00000117069	ST6GALNAC5	ST6 N-acetylgalactosaminide alpha-2,6-sialyltransferase 5
chr1	77018769	77019010	242	*	peak1773	61.74213	Intron (ENST00000318803.6/81849, intron 2 of 4)	1	76995457	77050316	54860	1	81849	ENST00000488940.1	23312	ENSG00000117069	ST6GALNAC5	ST6 N-acetylgalactosaminide alpha-2,6-sialyltransferase 5
chr1	77024494	77024840	347	*	peak1774	27.9732	Intron (ENST00000318803.6/81849, intron 2 of 4)	1	76995457	77050316	54860	1	81849	ENST00000488940.1	29037	ENSG00000117069	ST6GALNAC5	ST6 N-acetylgalactosaminide alpha-2,6-sialyltransferase 5
chr1	77060134	77060342	209	*	peak1775	26.65862	Promoter (<=1kb)	1	77060143	77060202	60	1	102466995	ENST00000620979.1	0	ENSG00000276081	MIR7156	microRNA 7156
chr1	77204160	77204426	267	*	peak1776	7.73263	Intron (ENST00000370812.8/10026, intron 3 of 10)	1	77154494	77219426	64933	2	10026	ENST00000478391.1	15000	ENSG00000142892	PIGK	phosphatidylinositol glycan anchor biosynthesis class K
chr1	77420746	77420889	144	*	peak1777	9.20105	Intron (ENST00000354567.7/26289, intron 8 of 13)	1	77417693	77558729	141037	1	26289	ENST00000527263.1	3053	ENSG00000154027	AK5	adenylate kinase 5
chr1	77458322	77458524	203	*	peak1778	24.9059	Intron (ENST00000354567.7/26289, intron 8 of 13)	1	77431314	77437604	6291	2	124904202	ENST00000666710.1	-20718	NA	LOC124904202	uncharacterized LOC124904202
chr1	77514438	77514642	205	*	peak1779	10.65075	Intron (ENST00000354567.7/26289, intron 10 of 13)	1	77532107	77558731	26625	1	26289	ENST00000478255.1	-17465	ENSG00000154027	AK5	adenylate kinase 5
chr1	77614128	77614317	190	*	peak1780	8.13318	Intron (ENST00000481346.5/26009, intron 1 of 10)	1	77562416	77631921	69506	2	26009	ENST00000481346.5	17604	ENSG00000036549	ZZZ3	zinc finger ZZ-type containing 3
chr1	77667398	77667553	156	*	peak1781	4.33729	Intron (ENST00000370801.8/26009, intron 1 of 14)	1	77640954	77682643	41690	2	26009	ENST00000469944.1	15090	ENSG00000036549	ZZZ3	zinc finger ZZ-type containing 3
chr1	77729164	77729561	398	*	peak1782	8.34884	Promoter (<=1kb)	1	77695991	77728336	32346	2	23032	ENST00000481579.5	-828	ENSG00000077254	USP33	ubiquitin specific peptidase 33
chr1	77751067	77751318	252	*	peak1783	44.57287	Intron (ENST00000370794.7/23032, intron 1 of 23)	1	77695991	77745462	49472	2	23032	ENST00000357428.5	-5605	ENSG00000077254	USP33	ubiquitin specific peptidase 33
chr1	77769850	77769989	140	*	peak1784	5.82056	Distal Intergenic	1	77779624	77879539	99916	1	374986	ENST00000443751.4	-9635	ENSG00000180488	MIGA1	mitoguardin 1
chr1	77776438	77776871	434	*	peak1785	31.53015	Promoter (2-3kb)	1	77779624	77879539	99916	1	374986	ENST00000443751.4	-2753	ENSG00000180488	MIGA1	mitoguardin 1
chr1	77831058	77831261	204	*	peak1786	16.77266	Intron (ENST00000443751.4/374986, intron 7 of 15)	1	77803389	77862215	58827	1	374986	ENST00000476203.2	27669	ENSG00000180488	MIGA1	mitoguardin 1
chr1	77957221	77957422	202	*	peak1787	4.97992	Promoter (1-2kb)	1	77948970	77955458	6489	2	8880	ENST00000487684.1	-1763	ENSG00000162613	FUBP1	far upstream element binding protein 1
chr1	78092726	78092865	140	*	peak1788	5.82056	Exon (ENST00000476882.1/54810, exon 3 of 3)	1	78045966	78138444	92479	1	54810	ENST00000370759.4	46760	ENSG00000137960	GIPC2	GIPC PDZ domain containing family member 2
chr1	78145232	78145452	221	*	peak1789	3.69309	Distal Intergenic	1	78229599	78293890	64292	1	149047	ENST00000436742.5	-84147	ENSG00000237413	MGC27382	uncharacterized MGC27382
chr1	78328754	78328970	217	*	peak1790	34.82612	Intron (ENST00000413519.1/149047, intron 3 of 5)	1	78303884	78539749	235866	1	5737	ENST00000370758.5	24870	ENSG00000122420	PTGFR	prostaglandin F receptor
chr1	78329534	78329768	235	*	peak1791	16.70616	Intron (ENST00000413519.1/149047, intron 3 of 5)	1	78303884	78539749	235866	1	5737	ENST00000370758.5	25650	ENSG00000122420	PTGFR	prostaglandin F receptor
chr1	78374845	78374985	141	*	peak1792	6.95548	Intron (ENST00000370758.5/5737, intron 1 of 3)	1	78303884	78539749	235866	1	5737	ENST00000370758.5	70961	ENSG00000122420	PTGFR	prostaglandin F receptor
chr1	78464662	78464801	140	*	peak1793	3.69309	Intron (ENST00000370758.5/5737, intron 2 of 3)	1	78490974	78540701	49728	1	5737	ENST00000370757.8	-26173	ENSG00000122420	PTGFR	prostaglandin F receptor
chr1	78474820	78474965	146	*	peak1794	5.71227	Intron (ENST00000370758.5/5737, intron 2 of 3)	1	78490974	78540701	49728	1	5737	ENST00000370757.8	-16009	ENSG00000122420	PTGFR	prostaglandin F receptor
chr1	78879094	78879271	178	*	peak1795	9.85247	Distal Intergenic	1	78889764	78917885	28122	2	64123	ENST00000401034.7	38614	ENSG00000162618	ADGRL4	adhesion G protein-coupled receptor L4
chr1	79079856	79079995	140	*	peak1796	6.95548	Intron (ENST00000661030.1/64123, intron 3 of 16)	1	78946334	79028261	81928	2	64123	ENST00000662640.1	-51595	ENSG00000162618	ADGRL4	adhesion G protein-coupled receptor L4
chr1	79096480	79096665	186	*	peak1797	3.14712	Intron (ENST00000661030.1/64123, intron 2 of 16)	1	78946334	79028261	81928	2	64123	ENST00000662640.1	-68219	ENSG00000162618	ADGRL4	adhesion G protein-coupled receptor L4
chr1	79230849	79231134	286	*	peak1798	61.97569	Intron (ENST00000661030.1/64123, intron 1 of 16)	1	78890531	79236490	345960	2	64123	ENST00000655029.1	5356	ENSG00000162618	ADGRL4	adhesion G protein-coupled receptor L4
chr1	79232968	79233162	195	*	peak1799	35.79602	Intron (ENST00000661030.1/64123, intron 1 of 16)	1	78890531	79236490	345960	2	64123	ENST00000655029.1	3328	ENSG00000162618	ADGRL4	adhesion G protein-coupled receptor L4
chr1	79243507	79243795	289	*	peak1800	107.56861	Intron (ENST00000661030.1/64123, intron 1 of 16)	1	78890842	79236492	345651	2	64123	ENST00000662895.1	-7015	ENSG00000162618	ADGRL4	adhesion G protein-coupled receptor L4
chr1	79375486	79375668	183	*	peak1801	6.95548	Distal Intergenic	1	79325008	79346445	21438	1	107983999	ENST00000645557.1	50478	NA	LINC02792	long intergenic non-protein coding RNA 2792
chr1	79497325	79497514	190	*	peak1802	7.50407	Distal Intergenic	1	79325008	79346445	21438	1	107983999	ENST00000645557.1	172317	NA	LINC02792	long intergenic non-protein coding RNA 2792
chr1	79501314	79501462	149	*	peak1803	7.27697	Distal Intergenic	1	79325008	79346445	21438	1	107983999	ENST00000645557.1	176306	NA	LINC02792	long intergenic non-protein coding RNA 2792
chr1	79546044	79546183	140	*	peak1804	4.73086	Distal Intergenic	1	79325008	79346445	21438	1	107983999	ENST00000645557.1	221036	NA	LINC02792	long intergenic non-protein coding RNA 2792
chr1	79585788	79586034	247	*	peak1805	30.28503	Distal Intergenic	1	79325008	79346445	21438	1	107983999	ENST00000645557.1	260780	NA	LINC02792	long intergenic non-protein coding RNA 2792
chr1	79603993	79604133	141	*	peak1806	8.82974	Distal Intergenic	1	79325008	79346445	21438	1	107983999	ENST00000645557.1	278985	NA	LINC02792	long intergenic non-protein coding RNA 2792
chr1	79604518	79604768	251	*	peak1807	32.19863	Distal Intergenic	1	79325008	79346445	21438	1	107983999	ENST00000645557.1	279510	NA	LINC02792	long intergenic non-protein coding RNA 2792
chr1	79647047	79647295	249	*	peak1808	20.40752	Distal Intergenic	1	79325008	79346445	21438	1	107983999	ENST00000645557.1	322039	NA	LINC02792	long intergenic non-protein coding RNA 2792
chr1	79694617	79694838	222	*	peak1809	38.3806	Distal Intergenic	1	79325008	79346445	21438	1	107983999	ENST00000645557.1	369609	NA	LINC02792	long intergenic non-protein coding RNA 2792
chr1	79702686	79703014	329	*	peak1810	91.30925	Distal Intergenic	1	79325008	79346445	21438	1	107983999	ENST00000645557.1	377678	NA	LINC02792	long intergenic non-protein coding RNA 2792
chr1	79928982	79929143	162	*	peak1811	15.89545	Distal Intergenic	1	79325008	79346445	21438	1	107983999	ENST00000645557.1	603974	NA	LINC02792	long intergenic non-protein coding RNA 2792
chr1	79953505	79953678	174	*	peak1812	9.5475	Distal Intergenic	1	80535755	80646788	111034	1	101927412	ENST00000418041.5	-582077	ENSG00000234184	LINC01781	long intergenic non-protein coding RNA 1781
chr1	79976512	79976651	140	*	peak1813	6.51722	Intron (ENST00000644002.1/ENST00000644002.1, intron 2 of 2)	1	80535755	80646788	111034	1	101927412	ENST00000418041.5	-559104	ENSG00000234184	LINC01781	long intergenic non-protein coding RNA 1781
chr1	79987393	79987580	188	*	peak1814	20.42629	Intron (ENST00000644002.1/ENST00000644002.1, intron 2 of 2)	1	80535755	80646788	111034	1	101927412	ENST00000418041.5	-548175	ENSG00000234184	LINC01781	long intergenic non-protein coding RNA 1781
chr1	80160150	80160782	633	*	peak1815	94.72764	Distal Intergenic	1	80535755	80646788	111034	1	101927412	ENST00000418041.5	-374973	ENSG00000234184	LINC01781	long intergenic non-protein coding RNA 1781
chr1	80215239	80215489	251	*	peak1816	40.60458	Distal Intergenic	1	80535755	80646788	111034	1	101927412	ENST00000418041.5	-320266	ENSG00000234184	LINC01781	long intergenic non-protein coding RNA 1781
chr1	80314974	80315218	245	*	peak1817	22.34534	Distal Intergenic	1	80535755	80646788	111034	1	101927412	ENST00000418041.5	-220537	ENSG00000234184	LINC01781	long intergenic non-protein coding RNA 1781
chr1	80316055	80316223	169	*	peak1818	18.82556	Distal Intergenic	1	80535755	80646788	111034	1	101927412	ENST00000418041.5	-219532	ENSG00000234184	LINC01781	long intergenic non-protein coding RNA 1781
chr1	80316434	80316599	166	*	peak1819	8.65192	Distal Intergenic	1	80535755	80646788	111034	1	101927412	ENST00000418041.5	-219156	ENSG00000234184	LINC01781	long intergenic non-protein coding RNA 1781
chr1	80343720	80343859	140	*	peak1820	5.82056	Distal Intergenic	1	80535755	80646788	111034	1	101927412	ENST00000418041.5	-191896	ENSG00000234184	LINC01781	long intergenic non-protein coding RNA 1781
chr1	80547554	80547716	163	*	peak1821	6.95548	Intron (ENST00000418041.5/101927412, intron 1 of 2)	1	80535755	80646788	111034	1	101927412	ENST00000443104.5	11799	ENSG00000234184	LINC01781	long intergenic non-protein coding RNA 1781
chr1	80594132	80594286	155	*	peak1822	6.72798	Intron (ENST00000418041.5/101927412, intron 1 of 2)	1	80638427	80646791	8365	1	101927412	ENST00000659969.1	-44141	ENSG00000234184	LINC01781	long intergenic non-protein coding RNA 1781
chr1	80634426	80634598	173	*	peak1823	12.31447	Intron (ENST00000418041.5/101927412, intron 1 of 2)	1	80638427	80646791	8365	1	101927412	ENST00000659969.1	-3829	ENSG00000234184	LINC01781	long intergenic non-protein coding RNA 1781
chr1	80669353	80669570	218	*	peak1824	9.53107	Distal Intergenic	1	80641280	80646795	5516	1	101927412	ENST00000686004.1	28073	ENSG00000234184	LINC01781	long intergenic non-protein coding RNA 1781
chr1	80741680	80741832	153	*	peak1825	11.28909	Distal Intergenic	1	80641280	80646795	5516	1	101927412	ENST00000686004.1	100400	ENSG00000234184	LINC01781	long intergenic non-protein coding RNA 1781
chr1	80918374	80918626	253	*	peak1826	15.9368	Distal Intergenic	1	80641280	80646795	5516	1	101927412	ENST00000686004.1	277094	ENSG00000234184	LINC01781	long intergenic non-protein coding RNA 1781
chr1	81007972	81008111	140	*	peak1827	2.53395	Distal Intergenic	1	81306147	81727814	421668	1	23266	ENST00000674378.1	-298036	ENSG00000117114	ADGRL2	adhesion G protein-coupled receptor L2
chr1	81008416	81008555	140	*	peak1828	5.24295	Distal Intergenic	1	81306147	81727814	421668	1	23266	ENST00000674378.1	-297592	ENSG00000117114	ADGRL2	adhesion G protein-coupled receptor L2
chr1	81018651	81018819	169	*	peak1829	15.18447	Distal Intergenic	1	81306147	81727814	421668	1	23266	ENST00000674378.1	-287328	ENSG00000117114	ADGRL2	adhesion G protein-coupled receptor L2
chr1	81179252	81179476	225	*	peak1830	9.19719	Distal Intergenic	1	81306147	81727814	421668	1	23266	ENST00000674378.1	-126671	ENSG00000117114	ADGRL2	adhesion G protein-coupled receptor L2
chr1	81192985	81193218	234	*	peak1831	20.78755	Distal Intergenic	1	81306147	81727814	421668	1	23266	ENST00000674378.1	-112929	ENSG00000117114	ADGRL2	adhesion G protein-coupled receptor L2
chr1	81193444	81193618	175	*	peak1832	18.73693	Distal Intergenic	1	81306147	81727814	421668	1	23266	ENST00000674378.1	-112529	ENSG00000117114	ADGRL2	adhesion G protein-coupled receptor L2
chr1	81247128	81247267	140	*	peak1833	6.48854	Distal Intergenic	1	81306147	81727814	421668	1	23266	ENST00000674378.1	-58880	ENSG00000117114	ADGRL2	adhesion G protein-coupled receptor L2
chr1	81254633	81254865	233	*	peak1834	11.97743	Distal Intergenic	1	81306147	81727814	421668	1	23266	ENST00000674378.1	-51282	ENSG00000117114	ADGRL2	adhesion G protein-coupled receptor L2
chr1	81261306	81261473	168	*	peak1835	7.87772	Distal Intergenic	1	81306147	81727814	421668	1	23266	ENST00000674378.1	-44674	ENSG00000117114	ADGRL2	adhesion G protein-coupled receptor L2
chr1	81306041	81306187	147	*	peak1836	10.41127	Promoter (<=1kb)	1	81306147	81727814	421668	1	23266	ENST00000674378.1	0	ENSG00000117114	ADGRL2	adhesion G protein-coupled receptor L2
chr1	81327206	81327455	250	*	peak1837	9.67601	Intron (ENST00000674378.1/23266, intron 1 of 5)	1	81306199	81992436	686238	1	23266	ENST00000469377.6	21007	ENSG00000117114	ADGRL2	adhesion G protein-coupled receptor L2
chr1	81335928	81336160	233	*	peak1838	43.58516	Intron (ENST00000674378.1/23266, intron 1 of 5)	1	81306199	81992436	686238	1	23266	ENST00000469377.6	29729	ENSG00000117114	ADGRL2	adhesion G protein-coupled receptor L2
chr1	81349203	81349816	614	*	peak1839	48.89326	Intron (ENST00000674378.1/23266, intron 1 of 5)	1	81306199	81992436	686238	1	23266	ENST00000469377.6	43004	ENSG00000117114	ADGRL2	adhesion G protein-coupled receptor L2
chr1	81407920	81408198	279	*	peak1840	39.77061	Intron (ENST00000674378.1/23266, intron 1 of 5)	1	81414275	81484722	70448	1	23266	ENST00000674458.1	-6077	ENSG00000117114	ADGRL2	adhesion G protein-coupled receptor L2
chr1	81432045	81432242	198	*	peak1841	7.04629	Intron (ENST00000674378.1/23266, intron 2 of 5)	1	81414275	81484722	70448	1	23266	ENST00000674458.1	17770	ENSG00000117114	ADGRL2	adhesion G protein-coupled receptor L2
chr1	81550824	81551019	196	*	peak1842	16.74477	Intron (ENST00000674378.1/23266, intron 3 of 5)	1	81513880	81557702	43823	2	101927434	ENST00000443939.1	6683	ENSG00000234953	LOC101927434	uncharacterized LOC101927434
chr1	81551178	81551329	152	*	peak1843	5.31293	Intron (ENST00000674378.1/23266, intron 3 of 5)	1	81513880	81557702	43823	2	101927434	ENST00000443939.1	6373	ENSG00000234953	LOC101927434	uncharacterized LOC101927434
chr1	81617401	81617581	181	*	peak1844	14.2549	Intron (ENST00000674378.1/23266, intron 4 of 5)	1	81513880	81557702	43823	2	101927434	ENST00000443939.1	-59699	ENSG00000234953	LOC101927434	uncharacterized LOC101927434
chr1	81633788	81633965	178	*	peak1845	2.02931	Intron (ENST00000674378.1/23266, intron 4 of 5)	1	81699770	81991426	291657	1	23266	ENST00000359929.7	-65805	ENSG00000117114	ADGRL2	adhesion G protein-coupled receptor L2
chr1	81635820	81636022	203	*	peak1846	6.28698	Intron (ENST00000674378.1/23266, intron 4 of 5)	1	81699770	81991426	291657	1	23266	ENST00000359929.7	-63748	ENSG00000117114	ADGRL2	adhesion G protein-coupled receptor L2
chr1	81649203	81649829	627	*	peak1847	136.12938	Intron (ENST00000674378.1/23266, intron 4 of 5)	1	81699770	81991426	291657	1	23266	ENST00000359929.7	-49941	ENSG00000117114	ADGRL2	adhesion G protein-coupled receptor L2
chr1	81662975	81663233	259	*	peak1848	12.48129	Intron (ENST00000674378.1/23266, intron 4 of 5)	1	81699770	81991426	291657	1	23266	ENST00000359929.7	-36537	ENSG00000117114	ADGRL2	adhesion G protein-coupled receptor L2
chr1	81672028	81672195	168	*	peak1849	9.73203	Intron (ENST00000674378.1/23266, intron 4 of 5)	1	81699770	81991426	291657	1	23266	ENST00000359929.7	-27575	ENSG00000117114	ADGRL2	adhesion G protein-coupled receptor L2
chr1	81680132	81680296	165	*	peak1850	15.35132	Intron (ENST00000674378.1/23266, intron 4 of 5)	1	81699770	81991426	291657	1	23266	ENST00000359929.7	-19474	ENSG00000117114	ADGRL2	adhesion G protein-coupled receptor L2
chr1	81682585	81682745	161	*	peak1851	7.40406	Intron (ENST00000674378.1/23266, intron 4 of 5)	1	81699770	81991426	291657	1	23266	ENST00000359929.7	-17025	ENSG00000117114	ADGRL2	adhesion G protein-coupled receptor L2
chr1	81689684	81689938	255	*	peak1852	15.33255	Intron (ENST00000674378.1/23266, intron 4 of 5)	1	81699770	81991426	291657	1	23266	ENST00000359929.7	-9832	ENSG00000117114	ADGRL2	adhesion G protein-coupled receptor L2
chr1	81691095	81691383	289	*	peak1853	33.06031	Intron (ENST00000674378.1/23266, intron 4 of 5)	1	81699770	81991426	291657	1	23266	ENST00000359929.7	-8387	ENSG00000117114	ADGRL2	adhesion G protein-coupled receptor L2
chr1	81704233	81704595	363	*	peak1854	61.20114	Intron (ENST00000674378.1/23266, intron 5 of 5)	1	81699770	81991426	291657	1	23266	ENST00000359929.7	4463	ENSG00000117114	ADGRL2	adhesion G protein-coupled receptor L2
chr1	81721881	81722066	186	*	peak1855	13.39658	Exon (ENST00000447996.2/ENST00000447996.2, exon 1 of 2)	1	81699770	81991426	291657	1	23266	ENST00000359929.7	22111	ENSG00000117114	ADGRL2	adhesion G protein-coupled receptor L2
chr1	81722239	81722442	204	*	peak1856	16.68282	Exon (ENST00000447996.2/ENST00000447996.2, exon 2 of 2)	1	81699770	81991426	291657	1	23266	ENST00000359929.7	22469	ENSG00000117114	ADGRL2	adhesion G protein-coupled receptor L2
chr1	81771425	81771851	427	*	peak1857	9.73203	Intron (ENST00000370721.5/23266, intron 4 of 24)	1	81800376	81987353	186978	1	23266	ENST00000674489.1	-28525	ENSG00000117114	ADGRL2	adhesion G protein-coupled receptor L2
chr1	81808751	81809029	279	*	peak1858	6.06471	Intron (ENST00000370721.5/23266, intron 4 of 24)	1	81800998	81991794	190797	1	23266	ENST00000674208.1	7753	ENSG00000117114	ADGRL2	adhesion G protein-coupled receptor L2
chr1	81922997	81923198	202	*	peak1859	8.55031	Intron (ENST00000370721.5/23266, intron 6 of 24)	1	81942969	81991368	48400	1	23266	ENST00000449420.5	-19771	ENSG00000117114	ADGRL2	adhesion G protein-coupled receptor L2
chr1	81944052	81944191	140	*	peak1860	6.16231	Promoter (1-2kb)	1	81942969	81991368	48400	1	23266	ENST00000449420.5	1083	ENSG00000117114	ADGRL2	adhesion G protein-coupled receptor L2
chr1	81949521	81949749	229	*	peak1861	53.87884	Intron (ENST00000370721.5/23266, intron 9 of 24)	1	81955767	81966435	10669	1	23266	ENST00000468283.1	-6018	ENSG00000117114	ADGRL2	adhesion G protein-coupled receptor L2
chr1	81974971	81975132	162	*	peak1862	14.16559	Intron (ENST00000370721.5/23266, intron 19 of 24)	1	81979889	81992423	12535	1	23266	ENST00000402328.2	-4757	ENSG00000117114	ADGRL2	adhesion G protein-coupled receptor L2
chr1	81979087	81979279	193	*	peak1863	17.07479	Promoter (<=1kb)	1	81979889	81992423	12535	1	23266	ENST00000402328.2	-610	ENSG00000117114	ADGRL2	adhesion G protein-coupled receptor L2
chr1	82052652	82052791	140	*	peak1864	4.73086	Distal Intergenic	1	81988392	81990709	2318	1	23266	ENST00000464551.1	64260	ENSG00000117114	ADGRL2	adhesion G protein-coupled receptor L2
chr1	82066177	82066371	195	*	peak1865	11.67305	Distal Intergenic	1	81988392	81990709	2318	1	23266	ENST00000464551.1	77785	ENSG00000117114	ADGRL2	adhesion G protein-coupled receptor L2
chr1	82074856	82074995	140	*	peak1866	8.13318	Distal Intergenic	1	81988392	81990709	2318	1	23266	ENST00000464551.1	86464	ENSG00000117114	ADGRL2	adhesion G protein-coupled receptor L2
chr1	82184986	82185125	140	*	peak1867	6.29571	Distal Intergenic	1	81988392	81990709	2318	1	23266	ENST00000464551.1	196594	ENSG00000117114	ADGRL2	adhesion G protein-coupled receptor L2
chr1	82265662	82265806	145	*	peak1868	6.3464	Intron (ENST00000653483.1/ENST00000653483.1, intron 4 of 4)	1	81988392	81990709	2318	1	23266	ENST00000464551.1	277270	ENSG00000117114	ADGRL2	adhesion G protein-coupled receptor L2
chr1	82268974	82269169	196	*	peak1869	11.39801	Intron (ENST00000653483.1/ENST00000653483.1, intron 4 of 4)	1	81988392	81990709	2318	1	23266	ENST00000464551.1	280582	ENSG00000117114	ADGRL2	adhesion G protein-coupled receptor L2
chr1	82269502	82269734	233	*	peak1870	10.15825	Intron (ENST00000653483.1/ENST00000653483.1, intron 4 of 4)	1	81988392	81990709	2318	1	23266	ENST00000464551.1	281110	ENSG00000117114	ADGRL2	adhesion G protein-coupled receptor L2
chr1	82351888	82352088	201	*	peak1871	12.52375	Intron (ENST00000653483.1/ENST00000653483.1, intron 4 of 4)	1	82474634	82555551	80918	2	124904204	ENST00000649204.1	203463	NA	LOC124904204	uncharacterized LOC124904204
chr1	82363247	82363713	467	*	peak1872	30.12499	Intron (ENST00000653483.1/ENST00000653483.1, intron 4 of 4)	1	82474634	82555551	80918	2	124904204	ENST00000649204.1	191838	NA	LOC124904204	uncharacterized LOC124904204
chr1	82549808	82550198	391	*	peak1873	75.57681	Intron (ENST00000653483.1/ENST00000653483.1, intron 4 of 4)	1	82474634	82555551	80918	2	124904204	ENST00000649204.1	5353	NA	LOC124904204	uncharacterized LOC124904204
chr1	82703721	82703866	146	*	peak1874	6.95548	Intron (ENST00000653483.1/ENST00000653483.1, intron 1 of 4)	1	82484395	82814206	329812	2	124904204	ENST00000702694.1	110340	NA	LOC124904204	uncharacterized LOC124904204
chr1	82859791	82859993	203	*	peak1875	24.11825	Distal Intergenic	1	82903183	83166815	263633	1	103283057	ENST00000452901.5	-43190	ENSG00000230817	LINC01362	long intergenic non-protein coding RNA 1362
chr1	82894031	82894290	260	*	peak1876	4.73086	Distal Intergenic	1	82903183	83166815	263633	1	103283057	ENST00000452901.5	-8893	ENSG00000230817	LINC01362	long intergenic non-protein coding RNA 1362
chr1	82962769	82963059	291	*	peak1877	82.26234	Intron (ENST00000452901.5/103283057, intron 2 of 10)	1	82970820	82979280	8461	2	101927498	ENST00000659693.1	16221	ENSG00000236268	LINC01361	long intergenic non-protein coding RNA 1361
chr1	82978642	82978844	203	*	peak1878	11.88088	Promoter (<=1kb)	1	82970820	82979280	8461	2	101927498	ENST00000659693.1	436	ENSG00000236268	LINC01361	long intergenic non-protein coding RNA 1361
chr1	82999276	82999540	265	*	peak1879	17.46849	Intron (ENST00000452901.5/103283057, intron 5 of 10)	1	82973929	82986208	12280	2	101927498	ENST00000421931.1	-13068	ENSG00000236268	LINC01361	long intergenic non-protein coding RNA 1361
chr1	83041569	83041764	196	*	peak1880	13.73655	Intron (ENST00000452901.5/103283057, intron 5 of 10)	1	82973929	82986208	12280	2	101927498	ENST00000421931.1	-55361	ENSG00000236268	LINC01361	long intergenic non-protein coding RNA 1361
chr1	83055463	83056115	653	*	peak1881	81.36623	Intron (ENST00000452901.5/103283057, intron 5 of 10)	1	82973929	82986208	12280	2	101927498	ENST00000421931.1	-69255	ENSG00000236268	LINC01361	long intergenic non-protein coding RNA 1361
chr1	83102726	83102865	140	*	peak1882	5.98197	Intron (ENST00000452901.5/103283057, intron 9 of 10)	1	82973929	82986208	12280	2	101927498	ENST00000421931.1	-116518	ENSG00000236268	LINC01361	long intergenic non-protein coding RNA 1361
chr1	83105332	83105475	144	*	peak1883	9.80498	Intron (ENST00000452901.5/103283057, intron 9 of 10)	1	82973929	82986208	12280	2	101927498	ENST00000421931.1	-119124	ENSG00000236268	LINC01361	long intergenic non-protein coding RNA 1361
chr1	83174715	83174997	283	*	peak1884	20.04674	Distal Intergenic	1	82973929	82986208	12280	2	101927498	ENST00000421931.1	-188507	ENSG00000236268	LINC01361	long intergenic non-protein coding RNA 1361
chr1	83455710	83455857	148	*	peak1885	4.32761	Intron (ENST00000446227.3/101927542, intron 2 of 2)	1	83446068	83480024	33957	1	101927542	ENST00000664539.1	9642	NA	LINC01712	long intergenic non-protein coding RNA 1712
chr1	83458036	83458191	156	*	peak1886	11.87488	Intron (ENST00000446227.3/101927542, intron 2 of 2)	1	83446068	83480024	33957	1	101927542	ENST00000664539.1	11968	NA	LINC01712	long intergenic non-protein coding RNA 1712
chr1	83521254	83521405	152	*	peak1887	6.95548	Distal Intergenic	1	83446068	83480024	33957	1	101927542	ENST00000664539.1	75186	NA	LINC01712	long intergenic non-protein coding RNA 1712
chr1	83545804	83545986	183	*	peak1888	11.10595	Distal Intergenic	1	83446068	83480024	33957	1	101927542	ENST00000664539.1	99736	NA	LINC01712	long intergenic non-protein coding RNA 1712
chr1	83698698	83698893	196	*	peak1889	7.99548	Intron (ENST00000417975.1/101927587, intron 2 of 2)	1	83747054	83752515	5462	2	101927587	ENST00000662803.1	53622	ENSG00000233008	LINC01725	long intergenic non-protein coding RNA 1725
chr1	83747938	83748230	293	*	peak1890	9.08474	Intron (ENST00000417975.1/101927587, intron 2 of 2)	1	83747054	83752515	5462	2	101927587	ENST00000662803.1	4285	ENSG00000233008	LINC01725	long intergenic non-protein coding RNA 1725
chr1	83999442	83999764	323	*	peak1891	46.30816	Promoter (<=1kb)	1	83912996	83999150	86155	2	79739	ENST00000610996.1	-292	ENSG00000137941	TTLL7	tubulin tyrosine ligase like 7
chr1	84007911	84008117	207	*	peak1892	5.10562	Distal Intergenic	1	83912996	83999150	86155	2	79739	ENST00000610996.1	-8761	ENSG00000137941	TTLL7	tubulin tyrosine ligase like 7
chr1	84009656	84009877	222	*	peak1893	9.0145	Distal Intergenic	1	83912996	83999150	86155	2	79739	ENST00000610996.1	-10506	ENSG00000137941	TTLL7	tubulin tyrosine ligase like 7
chr1	84020295	84020517	223	*	peak1894	21.78131	Distal Intergenic	1	83912996	83999150	86155	2	79739	ENST00000610996.1	-21145	ENSG00000137941	TTLL7	tubulin tyrosine ligase like 7
chr1	84062600	84062800	201	*	peak1895	15.46114	Intron (ENST00000646678.1/ENST00000646678.1, intron 1 of 1)	1	84078062	84238498	160437	1	5567	ENST00000370689.6	-15262	ENSG00000142875	PRKACB	protein kinase cAMP-activated catalytic subunit beta
chr1	84096203	84096616	414	*	peak1896	13.45801	Intron (ENST00000370689.6/5567, intron 1 of 9)	1	84078144	84205439	127296	1	5567	ENST00000370688.7	18059	ENSG00000142875	PRKACB	protein kinase cAMP-activated catalytic subunit beta
chr1	84191028	84191205	178	*	peak1897	6.67239	Intron (ENST00000370689.6/5567, intron 5 of 9)	1	84181560	84238494	56935	1	5567	ENST00000610457.2	9468	ENSG00000142875	PRKACB	protein kinase cAMP-activated catalytic subunit beta
chr1	84247641	84247981	341	*	peak1898	28.19825	Distal Intergenic	1	84277321	84277457	137	1	124904808	ENST00000363089.1	-29340	ENSG00000199959	LOC124904808	small nucleolar RNA SNORA2/SNORA34 family
chr1	84287536	84287785	250	*	peak1899	20.69048	Distal Intergenic	1	84277321	84277457	137	1	124904808	ENST00000363089.1	10215	ENSG00000199959	LOC124904808	small nucleolar RNA SNORA2/SNORA34 family
chr1	84352492	84352631	140	*	peak1900	6.75177	Intron (ENST00000454967.1/148418, intron 1 of 2)	1	84344678	84349939	5262	1	148418	ENST00000506295.1	7814	ENSG00000203943	SAMD13	sterile alpha motif domain containing 13
chr1	84384238	84384383	146	*	peak1901	7.41022	Promoter (<=1kb)	1	84367661	84384801	17141	2	391051	ENST00000483236.2	418	NA	UOX	urate oxidase (pseudogene)
chr1	84603939	84604156	218	*	peak1902	8.42083	Distal Intergenic	1	84614068	84621034	6967	2	103695366	ENST00000701339.1	16878	NA	LINC01461	long intergenic non-protein coding RNA 1461
chr1	84625397	84625536	140	*	peak1903	6.15449	Distal Intergenic	1	84614070	84621061	6992	2	103695366	ENST00000701824.1	-4336	NA	LINC01461	long intergenic non-protein coding RNA 1461
chr1	84634729	84635233	505	*	peak1904	39.06999	Promoter (<=1kb)	1	84628230	84635020	6791	2	439927	ENST00000370624.1	0	ENSG00000180869	LINC01555	long intergenic non-protein coding RNA 1555
chr1	84671152	84671296	145	*	peak1905	10.03884	Promoter (<=1kb)	1	84658207	84671315	13109	2	117178	ENST00000460500.1	19	ENSG00000117155	SSX2IP	SSX family member 2 interacting protein
chr1	84721333	84721477	145	*	peak1906	7.87923	Distal Intergenic	1	84666119	84690803	24685	2	117178	ENST00000422026.1	-30530	ENSG00000117155	SSX2IP	SSX family member 2 interacting protein
chr1	84721932	84722266	335	*	peak1907	82.91926	Distal Intergenic	1	84666119	84690803	24685	2	117178	ENST00000422026.1	-31129	ENSG00000117155	SSX2IP	SSX family member 2 interacting protein
chr1	84722797	84722945	149	*	peak1908	4.82503	Distal Intergenic	1	84666119	84690803	24685	2	117178	ENST00000422026.1	-31994	ENSG00000117155	SSX2IP	SSX family member 2 interacting protein
chr1	84764218	84764426	209	*	peak1909	44.6838	Distal Intergenic	1	84666119	84690803	24685	2	117178	ENST00000422026.1	-73415	ENSG00000117155	SSX2IP	SSX family member 2 interacting protein
chr1	84852454	84852628	175	*	peak1910	10.84564	Intron (ENST00000440886.1/23566, intron 1 of 1)	1	84813916	84866144	52229	2	23566	ENST00000491034.1	13516	ENSG00000171517	LPAR3	lysophosphatidic acid receptor 3
chr1	84872814	84873024	211	*	peak1911	12.49946	Intron (ENST00000370611.4/23566, intron 1 of 2)	1	84811602	84866159	54558	2	23566	ENST00000440886.1	-6655	ENSG00000171517	LPAR3	lysophosphatidic acid receptor 3
chr1	84882884	84883182	299	*	peak1912	25.47922	Intron (ENST00000370611.4/23566, intron 1 of 2)	1	84811602	84893206	81605	2	23566	ENST00000370611.4	10024	ENSG00000171517	LPAR3	lysophosphatidic acid receptor 3
chr1	84956743	84956959	217	*	peak1913	19.38863	Intron (ENST00000370608.8/255231, intron 3 of 13)	1	84926426	84929844	3419	2	255231	ENST00000530971.1	-26899	ENSG00000153898	MCOLN2	mucolipin TRP cation channel 2
chr1	84960443	84960683	241	*	peak1914	27.8345	Intron (ENST00000370608.8/255231, intron 2 of 13)	1	84926426	84929844	3419	2	255231	ENST00000530971.1	-30599	ENSG00000153898	MCOLN2	mucolipin TRP cation channel 2
chr1	85050898	85051041	144	*	peak1915	7.64228	Promoter (2-3kb)	1	85018082	85048500	30419	2	55283	ENST00000370589.7	-2398	ENSG00000055732	MCOLN3	mucolipin TRP cation channel 3
chr1	85051733	85051917	185	*	peak1916	19.47601	Intron (ENST00000370596.5/126820, intron 1 of 21)	1	85018082	85048500	30419	2	55283	ENST00000370589.7	-3233	ENSG00000055732	MCOLN3	mucolipin TRP cation channel 3
chr1	85074425	85074582	158	*	peak1917	8.63805	Intron (ENST00000370596.5/126820, intron 3 of 21)	1	85062386	85133027	70642	1	126820	ENST00000464801.1	12039	ENSG00000162643	DNAI3	dynein axonemal intermediate chain 3
chr1	85129766	85129952	187	*	peak1918	20.19605	Intron (ENST00000370596.5/126820, intron 20 of 21)	1	85126553	85130181	3629	1	126820	ENST00000484007.1	3213	ENSG00000162643	DNAI3	dynein axonemal intermediate chain 3
chr1	85134505	85134825	321	*	peak1919	23.82497	Promoter (<=1kb)	1	85133794	85133873	80	1	100616481	ENST00000580922.1	711	ENSG00000266110	MIR4423	microRNA 4423
chr1	85135254	85135393	140	*	peak1920	7.54622	Promoter (1-2kb)	1	85133794	85133873	80	1	100616481	ENST00000580922.1	1460	ENSG00000266110	MIR4423	microRNA 4423
chr1	85146637	85146925	289	*	peak1921	28.5027	Distal Intergenic	1	85133794	85133873	80	1	100616481	ENST00000580922.1	12843	ENSG00000266110	MIR4423	microRNA 4423
chr1	85147083	85147222	140	*	peak1922	4.73086	Distal Intergenic	1	85133794	85133873	80	1	100616481	ENST00000580922.1	13289	ENSG00000266110	MIR4423	microRNA 4423
chr1	85202922	85203128	207	*	peak1923	38.26508	Promoter (1-2kb)	1	85156889	85201724	44836	2	84144	ENST00000696556.1	-1198	ENSG00000097096	SYDE2	synapse defective Rho GTPase homolog 2
chr1	85225061	85225572	512	*	peak1924	138.29749	Distal Intergenic	1	85156889	85201724	44836	2	84144	ENST00000696556.1	-23337	ENSG00000097096	SYDE2	synapse defective Rho GTPase homolog 2
chr1	85226075	85226256	182	*	peak1925	19.61101	Distal Intergenic	1	85156889	85201724	44836	2	84144	ENST00000696556.1	-24351	ENSG00000097096	SYDE2	synapse defective Rho GTPase homolog 2
chr1	85244878	85245017	140	*	peak1926	5.74033	Distal Intergenic	1	85257443	85259633	2191	2	148423	ENST00000344356.5	14616	ENSG00000162642	C1orf52	chromosome 1 open reading frame 52
chr1	85329035	85329285	251	*	peak1927	33.81254	Intron (ENST00000654182.1/646626, intron 2 of 2)	1	85276715	85399963	123249	1	646626	ENST00000427819.5	52320	NA	BCL10-AS1	BCL10 antisense RNA 1
chr1	85339208	85339391	184	*	peak1928	8.2785	Intron (ENST00000654182.1/646626, intron 2 of 2)	1	85276715	85399963	123249	1	646626	ENST00000427819.5	62493	NA	BCL10-AS1	BCL10 antisense RNA 1
chr1	85343958	85344097	140	*	peak1929	6.48854	Intron (ENST00000654182.1/646626, intron 2 of 2)	1	85321452	85404528	83077	2	23576	ENST00000633113.1	60431	ENSG00000153904	DDAH1	dimethylarginine dimethylaminohydrolase 1
chr1	85373295	85373547	253	*	peak1930	22.38405	Intron (ENST00000427819.5/646626, intron 2 of 4)	1	85321452	85404528	83077	2	23576	ENST00000633113.1	30981	ENSG00000153904	DDAH1	dimethylarginine dimethylaminohydrolase 1
chr1	85393670	85393848	179	*	peak1931	9.30389	Intron (ENST00000427819.5/646626, intron 4 of 4)	1	85321452	85404528	83077	2	23576	ENST00000633113.1	10680	ENSG00000153904	DDAH1	dimethylarginine dimethylaminohydrolase 1
chr1	85524487	85524752	266	*	peak1932	29.9423	Intron (ENST00000426972.8/23576, intron 1 of 6)	1	85482281	85496281	14001	2	23576	ENST00000488557.6	-28206	ENSG00000153904	DDAH1	dimethylarginine dimethylaminohydrolase 1
chr1	85612902	85613054	153	*	peak1933	10.20218	Distal Intergenic	1	85592280	85592356	77	1	124900422	ENST00000363064.1	20622	ENSG00000199934	LOC124900422	small nucleolar RNA SNORD81
chr1	85616351	85616652	302	*	peak1934	9.33645	Distal Intergenic	1	85592280	85592356	77	1	124900422	ENST00000363064.1	24071	ENSG00000199934	LOC124900422	small nucleolar RNA SNORD81
chr1	85655635	85655856	222	*	peak1935	28.20362	Intron (ENST00000370574.4/54680, intron 9 of 9)	1	85649417	85708433	59017	2	54680	ENST00000370574.4	52577	ENSG00000117174	ZNHIT6	zinc finger HIT-type containing 6
chr1	85823990	85824250	261	*	peak1936	9.34738	Intron (ENST00000370571.7/255631, intron 43 of 59)	1	85734789	85744749	9961	2	255631	ENST00000473734.1	-79241	ENSG00000171502	COL24A1	collagen type XXIV alpha 1 chain
chr1	86278005	86278195	191	*	peak1937	7.99548	Distal Intergenic	1	86288721	86296783	8063	2	105378824	ENST00000647509.1	18588	NA	LINC02795	long intergenic non-protein coding RNA 2795
chr1	86461085	86461226	142	*	peak1938	7.17261	Distal Intergenic	1	86468368	86500259	31892	1	1179	ENST00000234701.7	-7142	ENSG00000016490	CLCA1	chloride channel accessory 1
chr1	86502808	86502991	184	*	peak1939	15.28738	Distal Intergenic	1	86468927	86500259	31333	1	1179	ENST00000394711.2	33881	ENSG00000016490	CLCA1	chloride channel accessory 1
chr1	86706159	86706333	175	*	peak1940	15.28738	Promoter (1-2kb)	1	86704895	86743268	38374	1	51100	ENST00000482504.1	1264	ENSG00000097033	SH3GLB1	SH3 domain containing GRB2 like, endophilin B1
chr1	86746349	86746488	140	*	peak1941	5.5682	3' UTR	1	86734244	86738695	4452	1	51100	ENST00000602603.1	12105	ENSG00000097033	SH3GLB1	SH3 domain containing GRB2 like, endophilin B1
chr1	86762078	86762321	244	*	peak1942	12.47599	Distal Intergenic	1	86734244	86738695	4452	1	51100	ENST00000602603.1	27834	ENSG00000097033	SH3GLB1	SH3 domain containing GRB2 like, endophilin B1
chr1	86762401	86762721	321	*	peak1943	18.26994	Distal Intergenic	1	86734244	86738695	4452	1	51100	ENST00000602603.1	28157	ENSG00000097033	SH3GLB1	SH3 domain containing GRB2 like, endophilin B1
chr1	86774540	86774777	238	*	peak1944	22.01619	Distal Intergenic	1	86734244	86738695	4452	1	51100	ENST00000602603.1	40296	ENSG00000097033	SH3GLB1	SH3 domain containing GRB2 like, endophilin B1
chr1	86775506	86775749	244	*	peak1945	39.19944	Distal Intergenic	1	86734244	86738695	4452	1	51100	ENST00000602603.1	41262	ENSG00000097033	SH3GLB1	SH3 domain containing GRB2 like, endophilin B1
chr1	86779612	86779773	162	*	peak1946	10.4965	Distal Intergenic	1	86734244	86738695	4452	1	51100	ENST00000602603.1	45368	ENSG00000097033	SH3GLB1	SH3 domain containing GRB2 like, endophilin B1
chr1	86780879	86781175	297	*	peak1947	56.72949	Distal Intergenic	1	86734244	86738695	4452	1	51100	ENST00000602603.1	46635	ENSG00000097033	SH3GLB1	SH3 domain containing GRB2 like, endophilin B1
chr1	86793076	86793645	570	*	peak1948	47.79852	Distal Intergenic	1	86821558	86834169	12612	2	105378831	ENST00000646669.1	40524	NA	LOC105378831	uncharacterized LOC105378831
chr1	86806005	86806247	243	*	peak1949	23.17359	Distal Intergenic	1	86821558	86834169	12612	2	105378831	ENST00000646669.1	27922	NA	LOC105378831	uncharacterized LOC105378831
chr1	86847165	86847402	238	*	peak1950	18.37703	Distal Intergenic	1	86821558	86834169	12612	2	105378831	ENST00000646669.1	-12996	NA	LOC105378831	uncharacterized LOC105378831
chr1	86942245	86942476	232	*	peak1951	18.37703	Intron (ENST00000370550.10/9653, intron 1 of 6)	1	86956484	87092588	136105	1	9653	ENST00000591456.1	-14008	ENSG00000153936	HS2ST1	heparan sulfate 2-O-sulfotransferase 1
chr1	86987493	86987788	296	*	peak1952	43.49412	Intron (ENST00000370550.10/9653, intron 1 of 6)	1	86993009	87169204	176196	1	339524	ENST00000370548.3	-5221	ENSG00000267272	LINC01140	long intergenic non-protein coding RNA 1140
chr1	86993327	86993604	278	*	peak1953	31.53771	Promoter (<=1kb)	1	86993009	87169204	176196	1	339524	ENST00000370548.3	318	ENSG00000267272	LINC01140	long intergenic non-protein coding RNA 1140
chr1	86993800	86993975	176	*	peak1954	12.88906	Promoter (<=1kb)	1	86993009	87169204	176196	1	339524	ENST00000370548.3	791	ENSG00000267272	LINC01140	long intergenic non-protein coding RNA 1140
chr1	87047118	87047286	169	*	peak1955	8.20838	Intron (ENST00000370550.10/9653, intron 1 of 6)	1	86993009	87169204	176196	1	339524	ENST00000370548.3	54109	ENSG00000267272	LINC01140	long intergenic non-protein coding RNA 1140
chr1	87048613	87048752	140	*	peak1956	4.87997	Intron (ENST00000370550.10/9653, intron 1 of 6)	1	86993009	87169204	176196	1	339524	ENST00000370548.3	55604	ENSG00000267272	LINC01140	long intergenic non-protein coding RNA 1140
chr1	87093394	87093555	162	*	peak1957	11.36424	Intron (ENST00000370550.10/9653, intron 4 of 6)	1	87129765	87168505	38741	1	339524	ENST00000469312.6	-36210	ENSG00000267272	LINC01140	long intergenic non-protein coding RNA 1140
chr1	87111988	87112238	251	*	peak1958	27.49271	Intron (ENST00000370548.3/339524, intron 6 of 7)	1	87129765	87168505	38741	1	339524	ENST00000469312.6	-17527	ENSG00000267272	LINC01140	long intergenic non-protein coding RNA 1140
chr1	87116037	87116176	140	*	peak1959	7.04629	Intron (ENST00000370548.3/339524, intron 6 of 7)	1	87129765	87168505	38741	1	339524	ENST00000469312.6	-13589	ENSG00000267272	LINC01140	long intergenic non-protein coding RNA 1140
chr1	87130591	87130756	166	*	peak1960	6.30077	Promoter (<=1kb)	1	87129870	87136669	6800	1	339524	ENST00000461990.1	721	ENSG00000267272	LINC01140	long intergenic non-protein coding RNA 1140
chr1	87146551	87146798	248	*	peak1961	35.68325	Intron (ENST00000370548.3/339524, intron 7 of 7)	1	87132055	87162137	30083	1	339524	ENST00000587165.1	14496	ENSG00000267272	LINC01140	long intergenic non-protein coding RNA 1140
chr1	87149827	87150106	280	*	peak1962	43.13042	Intron (ENST00000370548.3/339524, intron 7 of 7)	1	87132055	87162137	30083	1	339524	ENST00000587165.1	17772	ENSG00000267272	LINC01140	long intergenic non-protein coding RNA 1140
chr1	87242786	87243080	295	*	peak1963	8.21633	Intron (ENST00000640491.1/101927844, intron 2 of 3)	1	87212705	87264741	52037	1	101927844	ENST00000640362.1	30081	ENSG00000284240	LINC02801	long intergenic non-protein coding RNA 2801
chr1	87273164	87273400	237	*	peak1964	53.226	Distal Intergenic	1	87328880	87348923	20044	1	8543	ENST00000370544.10	-55480	ENSG00000143013	LMO4	LIM domain only 4
chr1	87284959	87285185	227	*	peak1965	28.39119	Distal Intergenic	1	87328880	87348923	20044	1	8543	ENST00000370544.10	-43695	ENSG00000143013	LMO4	LIM domain only 4
chr1	87318217	87318611	395	*	peak1966	143.32567	Distal Intergenic	1	87328880	87348923	20044	1	8543	ENST00000370544.10	-10269	ENSG00000143013	LMO4	LIM domain only 4
chr1	87330303	87330541	239	*	peak1967	37.61993	Promoter (1-2kb)	1	87331668	87345408	13741	1	8543	ENST00000370542.1	-1127	ENSG00000143013	LMO4	LIM domain only 4
chr1	87334776	87334956	181	*	peak1968	5.22745	Promoter (2-3kb)	1	87331781	87345015	13235	1	8543	ENST00000489303.1	2995	ENSG00000143013	LMO4	LIM domain only 4
chr1	87358246	87358523	278	*	peak1969	9.73203	Intron (ENST00000452509.2/100505768, intron 1 of 3)	1	87353521	87371683	18163	2	100505768	ENST00000452509.2	13160	ENSG00000227290	LINC01364	long intergenic non-protein coding RNA 1364
chr1	87369766	87370053	288	*	peak1970	63.45338	Promoter (1-2kb)	1	87353521	87371683	18163	2	100505768	ENST00000452509.2	1630	ENSG00000227290	LINC01364	long intergenic non-protein coding RNA 1364
chr1	87404282	87404591	310	*	peak1971	11.77313	Distal Intergenic	1	87353521	87371683	18163	2	100505768	ENST00000452509.2	-32599	ENSG00000227290	LINC01364	long intergenic non-protein coding RNA 1364
chr1	87435617	87435758	142	*	peak1972	6.68528	Distal Intergenic	1	87353521	87371683	18163	2	100505768	ENST00000452509.2	-63934	ENSG00000227290	LINC01364	long intergenic non-protein coding RNA 1364
chr1	87436568	87436760	193	*	peak1973	16.79802	Distal Intergenic	1	87353521	87371683	18163	2	100505768	ENST00000452509.2	-64885	ENSG00000227290	LINC01364	long intergenic non-protein coding RNA 1364
chr1	87449737	87449979	243	*	peak1974	14.88394	Distal Intergenic	1	87353521	87371683	18163	2	100505768	ENST00000452509.2	-78054	ENSG00000227290	LINC01364	long intergenic non-protein coding RNA 1364
chr1	87450825	87451099	275	*	peak1975	25.38088	Distal Intergenic	1	87353521	87371683	18163	2	100505768	ENST00000452509.2	-79142	ENSG00000227290	LINC01364	long intergenic non-protein coding RNA 1364
chr1	87472814	87473042	229	*	peak1976	75.36033	Distal Intergenic	1	87353521	87371683	18163	2	100505768	ENST00000452509.2	-101131	ENSG00000227290	LINC01364	long intergenic non-protein coding RNA 1364
chr1	87473192	87473630	439	*	peak1977	32.88416	Distal Intergenic	1	87353521	87371683	18163	2	100505768	ENST00000452509.2	-101509	ENSG00000227290	LINC01364	long intergenic non-protein coding RNA 1364
chr1	87476038	87476343	306	*	peak1978	28.07462	Distal Intergenic	1	87353521	87371683	18163	2	100505768	ENST00000452509.2	-104355	ENSG00000227290	LINC01364	long intergenic non-protein coding RNA 1364
chr1	87514115	87514266	152	*	peak1979	3.34697	Distal Intergenic	1	87353521	87371683	18163	2	100505768	ENST00000452509.2	-142432	ENSG00000227290	LINC01364	long intergenic non-protein coding RNA 1364
chr1	87597347	87597490	144	*	peak1980	5.82056	Distal Intergenic	1	87353521	87371683	18163	2	100505768	ENST00000452509.2	-225664	ENSG00000227290	LINC01364	long intergenic non-protein coding RNA 1364
chr1	87642778	87643019	242	*	peak1981	4.26838	Intron (ENST00000642677.1/107985518, intron 2 of 6)	1	87899456	87905714	6259	2	107985519	ENST00000437598.2	262695	NA	LINC01773	long intergenic non-protein coding RNA 1773
chr1	87712274	87712517	244	*	peak1982	20.18868	Intron (ENST00000642677.1/107985518, intron 2 of 6)	1	87899456	87905714	6259	2	107985519	ENST00000437598.2	193197	NA	LINC01773	long intergenic non-protein coding RNA 1773
chr1	87717491	87717639	149	*	peak1983	9.73203	Intron (ENST00000642677.1/107985518, intron 2 of 6)	1	87899456	87905714	6259	2	107985519	ENST00000437598.2	188075	NA	LINC01773	long intergenic non-protein coding RNA 1773
chr1	87754232	87754571	340	*	peak1984	7.09794	Intron (ENST00000642677.1/107985518, intron 2 of 6)	1	87899456	87905714	6259	2	107985519	ENST00000437598.2	151143	NA	LINC01773	long intergenic non-protein coding RNA 1773
chr1	87834675	87835122	448	*	peak1985	4.09818	Intron (ENST00000642677.1/107985518, intron 2 of 6)	1	87899456	87905714	6259	2	107985519	ENST00000437598.2	70592	NA	LINC01773	long intergenic non-protein coding RNA 1773
chr1	87863477	87863616	140	*	peak1986	5.70497	Intron (ENST00000642677.1/107985518, intron 2 of 6)	1	87899456	87905714	6259	2	107985519	ENST00000437598.2	42098	NA	LINC01773	long intergenic non-protein coding RNA 1773
chr1	87863850	87863993	144	*	peak1987	10.10672	Intron (ENST00000642677.1/107985518, intron 2 of 6)	1	87899456	87905714	6259	2	107985519	ENST00000437598.2	41721	NA	LINC01773	long intergenic non-protein coding RNA 1773
chr1	87926285	87926472	188	*	peak1988	20.54815	Intron (ENST00000642677.1/107985518, intron 2 of 6)	1	87899454	87906035	6582	2	107985519	ENST00000669398.1	-20250	NA	LINC01773	long intergenic non-protein coding RNA 1773
chr1	87967815	87967954	140	*	peak1989	7.0846	Intron (ENST00000642677.1/107985518, intron 2 of 6)	1	87903830	87993277	89448	2	107985519	ENST00000643720.1	25323	NA	LINC01773	long intergenic non-protein coding RNA 1773
chr1	88177786	88177940	155	*	peak1990	6.95548	Intron (ENST00000642677.1/107985518, intron 1 of 6)	1	87620803	88228297	607495	2	107985518	ENST00000642677.1	50357	NA	LOC107985518	uncharacterized LOC107985518
chr1	88293932	88294073	142	*	peak1991	7.17261	Intron (ENST00000645056.1/ENST00000645056.1, intron 3 of 5)	1	87899454	88269175	369722	2	107985519	ENST00000644540.1	-24757	NA	LINC01773	long intergenic non-protein coding RNA 1773
chr1	88544755	88544970	216	*	peak1992	49.55113	Intron (ENST00000645890.1/101927891, intron 4 of 6)	1	88540303	88570860	30558	2	101927891	ENST00000425750.2	25890	ENSG00000237505	PKN2-AS1	PKN2 antisense RNA 1
chr1	88556394	88556603	210	*	peak1993	10.55747	Intron (ENST00000645890.1/101927891, intron 4 of 6)	1	88540303	88570860	30558	2	101927891	ENST00000425750.2	14257	ENSG00000237505	PKN2-AS1	PKN2 antisense RNA 1
chr1	88631799	88632107	309	*	peak1994	10.42702	Intron (ENST00000645890.1/101927891, intron 1 of 6)	1	88684222	88806268	122047	1	5586	ENST00000316005.11	-52115	ENSG00000065243	PKN2	protein kinase N2
chr1	88639906	88640625	720	*	peak1995	23.52186	Intron (ENST00000645890.1/101927891, intron 1 of 6)	1	88684222	88806268	122047	1	5586	ENST00000316005.11	-43597	ENSG00000065243	PKN2	protein kinase N2
chr1	88646866	88647005	140	*	peak1996	8.42083	Intron (ENST00000645890.1/101927891, intron 1 of 6)	1	88684222	88806268	122047	1	5586	ENST00000316005.11	-37217	ENSG00000065243	PKN2	protein kinase N2
chr1	88658522	88658689	168	*	peak1997	10.10672	Intron (ENST00000645890.1/101927891, intron 1 of 6)	1	88684222	88806268	122047	1	5586	ENST00000316005.11	-25533	ENSG00000065243	PKN2	protein kinase N2
chr1	88678481	88678687	207	*	peak1998	20.64207	Intron (ENST00000645890.1/101927891, intron 1 of 6)	1	88684222	88806268	122047	1	5586	ENST00000316005.11	-5535	ENSG00000065243	PKN2	protein kinase N2
chr1	88680032	88680171	140	*	peak1999	6.39294	Intron (ENST00000645890.1/101927891, intron 1 of 6)	1	88684222	88806268	122047	1	5586	ENST00000316005.11	-4051	ENSG00000065243	PKN2	protein kinase N2
[truncated: 51,905 more rows]
